# Supplementary material for: Hypothesis: Trans‐splicing Generates Evolutionary Novelty in the Photosynthetic Amoeba Paulinella
Source: J Phycol. 2022 Mar 25;58(3):392–405. doi: 10.1111/jpy.13247 (PMC9311404; doi:10.1111/jpy.13247)
Supplement: Supplementary file 4 — Table S1. EGT and HGT derived genes in KR01 with info about SL addition sites shown when present. [file JPY-58-392-s006.xlsx]

## Sheet: SuppTable1
Supplementary Table 1. EGT and HGT derived genes in KR01 with info about SL addition sites shown when present.
EGT derived genes in KR01
Protein ID	NCBI annotation	No. Exons	Scaffold	Start	End	Has SL addition site	SL addition sites info (>10 SL-containing reads)	Info
g1206.t1	purple acid phosphatase [Synechococcus sp. WH 5701].	12	5679_005740F	12787	18340
g1242.t1	POLO box duplicated region [Synechococcus sp. UW179A].	17	4180_004213F	33453	50739	Yes	Pos:1 Read_cov:20 SL_read_cov:17
g15615.t1	DUF393 domain-containing protein [Synechococcus sp. CB0101].	9	618_000628F	80683	83358	Yes	Pos:53 Read_cov:61 SL_read_cov:45 (near mis-prediction) Pos:133 Read_cov:2930 SL_read_cov:2323 (near mis-prediction) Pos:164 Read_cov:4860 SL_read_cov:30
g16055.t1	poly-A polymerase [Cyanobium sp. Baikal-G2].	7	514_000524F	37570	44291	Yes	Pos:71 Read_cov:701 SL_read_cov:30 Pos:176 Read_cov:1106 SL_read_cov:226
g20436.t1	hypothetical protein Cyagr_1716 [Cyanobium gracile PCC 6307].	21	279_000284F	2918	25930	Yes (near mis-prediction)	Pos:142 Read_cov:395 SL_read_cov:29 Pos:145 Read_cov:2073 SL_read_cov:683 Pos:148 Read_cov:2200 SL_read_cov:61
g20976.t1	DUF3598 family protein [Cyanobium usitatum].	21	3125_003150F	3068	35227	Yes	Pos:1 Read_cov:5227 SL_read_cov:2201
g2249.t1	high light inducible protein [Leptolyngbya sp. Heron Island J].	1	7144_007325F	1	343
g24232.t1	DUF3386 domain-containing protein [Vulcanococcus limneticus].	29	932_000948F	104022	143241	Yes	Pos:227 Read_cov:6542 SL_read_cov:5054
g34157.t1	high light inducible protein [cyanobiont of Ornithocercus magnificus].	6	1911_001932F	18175	20500	Yes (near mis-prediction)	Pos:82 Read_cov:38990 SL_read_cov:31897
g3461.t1	hypothetical protein LBMAG39_14980 [Cyanobium sp.].	10	3089_003114F	58970	65094
g39674.t1	ATP-dependent DNA helicase RecG [Cyanobium sp. CACIAM 14].	46	2109_002132F	57460	105196	Yes	Pos:1 Read_cov:1109 SL_read_cov:564
g4044.t1	high light inducible protein [Leptolyngbya sp. Heron Island J].	5	5525_005582F	7660	9065
g4046.t1	high light inducible protein [Vulcanococcus limneticus].	1	5525_005582F	9326	9547
g4115.t1	high light inducible protein [Vulcanococcus limneticus].	1	1025_001043F	14130	14351	Yes	Pos:1 Read_cov:14355 SL_read_cov:139
g421.t1	high light inducible protein [Vulcanococcus limneticus].	1	6926_007061F	342	563
g43261.t1	high light inducible protein [Vulcanococcus limneticus].	2	5692_005754F	3880	4467
g43263.t1	high light inducible protein [Vulcanococcus limneticus].	1	5692_005754F	22002	22223
g43264.t1	high light inducible protein [Leptolyngbya sp. Heron Island J].	2	5692_005754F	22278	22672
g43414.t1	hypothetical protein [Synechococcus sp. CC9616].	6	905_000921F	149070	151733	Yes (near mis-prediction)	Pos:134 Read_cov:13773 SL_read_cov:11248
g43652.t1	MBL fold metallo-hydrolase [Synechococcus sp. PCC 7336].	17	2514_002537F	47579	61777	Yes (near mis-prediction)	Pos:22 Read_cov:1839 SL_read_cov:1491
g45924.t1	ATP-dependent DNA helicase RecG [Cyanobium sp. CACIAM 14].	16	789_000801F	1	6119			Start of gene at end of scaffold
g49744.t1	high light inducible protein [Vulcanococcus limneticus].	1	1155_001175F	9234	9455
g49749.t1	high light inducible protein [Vulcanococcus limneticus].	1	1155_001175F	48659	48880
g5740.t1	high light inducible protein [Vulcanococcus limneticus].	1	6624_006727F	22134	22355
g6103.t1	high light inducible protein [Vulcanococcus limneticus].	1	5394_005447F	649	870
g6106.t1	high light inducible protein [Vulcanococcus limneticus].	1	5394_005447F	20673	20894
g6107.t1	high light inducible protein [Leptolyngbya sp. Heron Island J].	1	5394_005447F	20949	21344
g6109.t1	high light inducible protein [Vulcanococcus limneticus].	1	5394_005447F	38381	38602
g61450.t1	high light inducible protein [Vulcanococcus limneticus].	1	6466_006555F	15354	15575
g6491.t1	high light inducible protein [Leptolyngbya sp. Heron Island J].	2	5890_005959F	16451	16884
g6492.t1	high light inducible protein [Vulcanococcus limneticus].	1	5890_005959F	16939	17160
g66057.t1	GTPase Era [Synechococcus sp. 1G10].	31	1315_001335F	59903	87319	Yes	Pos:1 Read_cov:189 SL_read_cov:146
g67082.t1	ATP-dependent DNA helicase RecG [Cyanobium usitatum].	39	175_000178F	3538	69437
g6776.t1	high light inducible protein [Vulcanococcus limneticus].	1	4698_004733F	36342	36563	Yes	Pos:1 Read_cov:5097 SL_read_cov:66
g6777.t1	high light inducible protein [Leptolyngbya sp. Heron Island J].	2	4698_004733F	38890	42019
g6778.t1	possible high light inducible protein [Synechococcus sp. BL107].	1	4698_004733F	42281	42502
g69014.t1	high light inducible protein [Cyanobium sp. CACIAM 14].	2	586_000597F	75763	76426
g69059.t1	high light inducible protein [Cyanobium sp. CACIAM 14].	2	187_000190F	332573	333844
g72867.t1	high light inducible protein [Vulcanococcus limneticus].	1	4690_004725F	7137	7358
g72868.t1	high light inducible protein [Leptolyngbya sp. Heron Island J].	2	4690_004725F	7413	7810
g72870.t1	high light inducible protein [Vulcanococcus limneticus].	1	4690_004725F	25305	25526
g72873.t1	high light inducible protein [Vulcanococcus limneticus].	1	4690_004725F	42853	43074
g7426.t1	DUF3493 domain-containing protein [Cyanobium usitatum].	6	2906_002929F	42340	46125	Yes	Pos:10 Read_cov:296 SL_read_cov:206 Pos:60 Read_cov:546 SL_read_cov:24 Pos:63 Read_cov:20428 SL_read_cov:16493 Pos:64 Read_cov:20829 SL_read_cov:20
g75243.t1	Hypothetical protein P9211_04751 [Prochlorococcus marinus str. MIT 9211].	4	867_000881F	113811	116807	Yes	Pos:160 Read_cov:40840 SL_read_cov:30994 Pos:161 Read_cov:41653 SL_read_cov:24 Pos:162 Read_cov:41916 SL_read_cov:13 Pos:215 Read_cov:76344 SL_read_cov:15
g7712.t1	POLO box duplicated region [Synechococcus sp. CB0101].	10	2459_002482F	84245	107735	Yes	Pos:1 Read_cov:697 SL_read_cov:569
g83146.t1	high light inducible protein [Leptolyngbya sp. Heron Island J].	2	6195_006266F	17472	17865
g83147.t1	high light inducible protein [Vulcanococcus limneticus].	1	6195_006266F	17920	18141
g83304.t1	hypothetical protein LBMAG39_12000 [Cyanobium sp.].	5	2195_002217F	15968	19757	Yes	Pos:39 Read_cov:15147 SL_read_cov:6785 Pos:40 Read_cov:15214 SL_read_cov:24
g9436.t1	high light inducible protein [Vulcanococcus limneticus].	1	6849_006973F	10464	10685
g9918.t1	high light inducible protein [Vulcanococcus limneticus].	1	3754_003783F	14940	15161
HGT derived genes in KR01
Protein ID	NCBI annotation	No. Exons	Scaffold	Start	End	Has SL addition site	SL addition sites info (>10 SL-containing reads)	Info
g11609.t1	hypothetical protein C2E21_6221 [Chlorella sorokiniana].	4	4079_004110F	3195	4471	Yes	Pos:1 Read_cov:248 SL_read_cov:66
g1205.t1	S9 family peptidase [Parvularcula sp. SM1705].	11	5679_005740F	211	10769
g12856.t1	PEP-CTERM sorting domain-containing protein [Neisseriales bacterium].	5	2837_002860F	49519	51983
g14462.t1	hypothetical protein [Formosa agariphila].	9	5996_006066F	25148	34638
g1531.t1	mycoredoxin [Actinomycetales bacterium].	5	5508_005565F	1186	3739	Yes	Pos:35 Read_cov:12464 SL_read_cov:656 Pos:124 Read_cov:11759 SL_read_cov:39
g16795.t1	bacterial extracellular solute-binding 3 family [Chlorella sorokiniana].	4	628_000636F	178054	179636
g19697.t1	hypothetical protein NIG5292_01904 [Nereida ignava].	4	6083_006156F	14395	19683	Yes	Pos:1 Read_cov:2438 SL_read_cov:1599
g19980.t1	VOC family protein [Pararheinheimera texasensis].	21	1424_001444F	125362	150263
g21629.t1	3',5'-cyclic-nucleotide phosphodiesterase [Hydrogenibacillus schlegelii].	3	321_000327F	211837	213975	Yes	Pos:1 Read_cov:516 SL_read_cov:356 Pos:31 Read_cov:866 SL_read_cov:53
g22181.t1	23S rRNA (adenine(2030)-N(6))-methyltransferase RlmJ [Candidatus Muproteobacteria bacterium RIFCSPHIGHO2_02_FULL_65_16].	19	582_000592F	77347	93941	Yes	Pos:1 Read_cov:4110 SL_read_cov:1139 Pos:1411 Read_cov:9198 SL_read_cov:29
g2237.t1	cold-shock protein [Corallococcus coralloides].	6	3072_003097F	30861	32185	Yes (near mis-prediction)	Pos:14 Read_cov:7103 SL_read_cov:3214
g24395.t1	hypothetical protein CBE36_02830 [Oceanospirillaceae bacterium TMED276].	26	1196_001216F	14767	47461
g2479.t1	alpha/beta fold hydrolase [Leptolyngbya sp. LCM1.Bin17].	23	4164_004197F	27760	48866	Yes (near mis-prediction)	Pos:410 Read_cov:295 SL_read_cov:214
g25613.t1	MFS transporter [Microbulbifer sp. GL-2].	9	4072_004105F	49288	53168
g26415.t1	hypothetical protein [Aeromonas fluvialis].	22	343_000349F	13209	20232	Yes	Pos:1 Read_cov:1450 SL_read_cov:561
g26676.t1	DEXDc helicase-primase [Bodo saltans virus].	3	69_000072F	409571	415364
g26833.t1	BspA family leucine-rich repeat surface protein [Balneolaceae bacterium].	3	561_000571F	116322	118655
g28072.t1	Dynamin family protein [Phormidesmis priestleyi].	26	1598_001619F	39833	54789	Yes	Pos:1 Read_cov:9962 SL_read_cov:1791
g33811.t1	hypothetical protein CODIS_19310 [Candidatus Thiodiazotropha endolucinida].	5	1421_001441F	24461	26206	Yes	Pos:55 Read_cov:2850 SL_read_cov:2213 Pos:170 Read_cov:4490 SL_read_cov:44
g36510.t1	ATP-dependent helicase HrpB [Verrucomicrobia bacterium].	51	1144_001164F	65745	124724	Yes	Pos:1 Read_cov:980 SL_read_cov:327
g36707.t1	phosphotransferase [Sorangium cellulosum].	24	537_000547F	73636	103123	Yes	Pos:1 Read_cov:305 SL_read_cov:61
g39113.t1	midcut-by-XrtH protein [Ottowia thiooxydans].	12	2566_002589F	33162	42983
g39607.t1	beta-propeller fold lactonase family protein [Legionella cincinnatiensis].	14	2335_002358F	62039	76163	Yes	Pos:1 Read_cov:1176 SL_read_cov:586
g39747.t1	desaturase [Tupanvirus soda lake].	42	132_000135F	237907	305204	Yes	Pos:1 Read_cov:414 SL_read_cov:324
g40242.t1	CHRD domain-containing protein [Burkholderia glumae].	73	1675_001696F	24693	77450
g40307.t1	hypothetical protein E3J43_00715, partial [Candidatus Heimdallarchaeota archaeon].	8	1344_001364F	132688	136652
g40391.t1	FolB domain-containing protein [Sandaracinus amylolyticus].	21	1513_001534F	50826	70570	Yes (near mis-prediction)	Pos:87 Read_cov:290 SL_read_cov:14
g42310.t1	hypothetical protein DMG67_02150 [Acidobacteria bacterium].	34	730_000742F	98184	143564
g43269.t1	ABC transporter substrate-binding protein [Ralstonia sp. SET104].	2	5811_005875F	32214	33349
g43284.t1	DUF2358 domain-containing protein [Leptolyngbya frigida].	6	78_000081F	126386	129971
g43342.t1	T9SS type A sorting domain-containing protein [Rhodothermaceae bacterium RA].	13	2432_002455F	45558	69470	Yes	Pos:1 Read_cov:236 SL_read_cov:66
g4357.t1	hypothetical protein D770_14705 [Flammeovirgaceae bacterium 311].	13	5051_005093F	27855	32465
g43979.t1	hypothetical protein DBW63_01635 [Hyphomonas sp.].	5	526_000536F	97288	100818
g44169.t1	Vps62-related protein [Archangium violaceum].	10	268_000273F	5748	12901
g44796.t1	sterol desaturase family protein [Novosphingobium sp. FSY-9].	14	2112_002134F	34246	72100	Yes	Pos:1 Read_cov:1524 SL_read_cov:909 Pos:35 Read_cov:2484 SL_read_cov:11 Pos:110 Read_cov:2636 SL_read_cov:58
g450.t1	hypothetical protein AUJ96_02570 [Armatimonadetes bacterium CG2_30_66_41].	12	1677_001698F	84610	91209
g45056.t1	hypothetical protein EHM61_23465 [Acidobacteria bacterium].	40	3790_003818F	6764	31977	Yes	Pos:1 Read_cov:165 SL_read_cov:90
g45284.t1	hypothetical protein A2Z11_02040 [Candidatus Woykebacteria bacterium RBG_16_43_9].	2	278_000283F	278868	279889
g46683.t1	TIGR00303 family protein [Cyanobacteria bacterium J007].	19	973_000990F	153100	160935	Yes	Pos:1 Read_cov:420 SL_read_cov:239
g47794.t1	histidine kinase [Verrucomicrobia bacterium].	17	1248_001268F	74558	77400
g48721.t1	divalent metal cation transporter [Verrucomicrobia subdivision 3 bacterium].	32	670_000681F	84670	99686	Yes (near mis-prediction)	Pos:49 Read_cov:810 SL_read_cov:430
g48884.t1	MFS transporter [Xanthomonadales bacterium].	25	6048_006115F	9353	33112
g50435.t1	4-oxalocrotonate tautomerase family protein [Nitrosomonas sp. Nm143].	4	366_000373F	16530	20398	Yes (near mis-prediction)	Pos:120 Read_cov:9507 SL_read_cov:6837
g5158.t1	ABC transporter substrate-binding protein [Ralstonia sp. SET104].	2	3239_003266F	68779	69914
g52244.t1	tandem-95 repeat protein [Blastopirellula marina].	37	90_000093F	383152	415313
g5282.t1	hypothetical protein [Archangium violaceum].	14	3702_003730F	1	22301	Yes (near mis-prediction)	Pos:291 Read_cov:380 SL_read_cov:304
g52820.t1	hypothetical protein D6735_13960, partial [Acidobacteria bacterium].	25	41_000044F	366145	398315	Yes	Pos:1 Read_cov:500 SL_read_cov:324
g52880.t1	phosphoesterase [Naegleria gruberi strain NEG-M].	24	6189_006263F	744	19431
g54039.t1	hypothetical protein [Nostoc sp. RF31YmG].	9	72_000075F	304285	313269
g55029.t1	vanadium-dependent haloperoxidase [Pleurocapsa sp. CCALA 161].	18	5335_005388F	28616	41126	Yes (near mis-prediction)	Pos:142 Read_cov:31 SL_read_cov:30
g55392.t1	DUF1214 domain-containing protein [Sphingomonas sp. TF3].	13	5219_005271F	3923	8536	Yes (near mis-prediction)	Pos:80 Read_cov:968 SL_read_cov:206
g56663.t1	GNAT family N-acetyltransferase [Mastigocladopsis repens].	15	2089_002110F	105473	122778	Yes	Pos:1 Read_cov:771 SL_read_cov:503 Pos:751 Read_cov:875 SL_read_cov:19
g57509.t1	DUF1232 domain-containing protein [Leptolyngbya ohadii].	19	2528_002551F	6124	16549	Yes (near mis-prediction)	Pos:536 Read_cov:1392 SL_read_cov:1190
g57619.t1	hypothetical protein AUK25_10695 [Desulfobacteraceae bacterium CG2_30_51_40].	12	308_000313F	245147	255510	Yes (near mis-prediction)	Pos:66 Read_cov:602 SL_read_cov:447
g58157.t1	polysaccharide lyase family 7 protein [Burkholderia sp. 4M9327F10].	2	3689_003717F	20483	21079
g58955.t1	BspA family leucine-rich repeat surface protein [Algibacter alginicilyticus].	5	1343_001363F	4806	8241	Yes	Pos:1 Read_cov:507 SL_read_cov:304 Pos:109 Read_cov:961 SL_read_cov:313
g59659.t1	hypothetical protein COX80_05260 [Candidatus Magasanikbacteria bacterium CG_4_10_14_0_2_um_filter_33_14].	8	6074_006144F	5162	6841	Yes	Pos:1 Read_cov:1549 SL_read_cov:1309 Pos:280 Read_cov:1963 SL_read_cov:58
g598.t1	MFS transporter [Samsonia erythrinae].	22	3138_003164F	2435	27559	Yes (near mis-prediction)	Pos:15 Read_cov:1335 SL_read_cov:113
g6023.t1	Nif11-like leader peptide family natural product precursor [Synechococcus sp. UW105].	4	4096_004129F	44972	46943	Yes	Pos:1 Read_cov:33206 SL_read_cov:20909 Pos:2 Read_cov:34386 SL_read_cov:132 Pos:3 Read_cov:35078 SL_read_cov:33
g60624.t1	DUF1289 domain-containing protein [Gammaproteobacteria bacterium].	3	2571_002594F	29719	30897
g60766.t1	calcium-binding protein [Geminocystis sp. NIES-3709].	5	3249_003276F	80099	82408	Yes	Pos:1 Read_cov:130 SL_read_cov:83
g613.t1	hypothetical protein [Saccharomonospora saliphila].	12	1285_001306F	141714	166061	Yes (near mis-prediction)	Pos:42 Read_cov:232 SL_read_cov:31
g61437.t1	hypothetical protein C0585_07935 [Candidatus Woesearchaeota archaeon].	2	4689_004721F	5332	6110
g6250.t1	hypothetical protein [Leptolyngbya sp. NIES-2104].	4	5193_005243F	40288	41474
g62998.t1	DUF2157 domain-containing protein [Chloroflexi bacterium].	48	172_000175F	18573	73487	Yes	Pos:1 Read_cov:230 SL_read_cov:118
g63053.t1	polyketide cyclase [Acidimicrobiales bacterium].	14	1113_001133F	108234	116409
g63442.t1	hypothetical protein CFE37_07285 [Alphaproteobacteria bacterium PA4].	3	714_000726F	85469	87053	Yes	Pos:1 Read_cov:1836 SL_read_cov:659
g63451.t1	hypothetical protein CFE37_07285 [Alphaproteobacteria bacterium PA4].	4	714_000726F	138848	142010	Yes (near mis-prediction)	Pos:1 Read_cov:529 SL_read_cov:166
g63836.t1	sulfatase [Sphingobacterium siyangense].	16	6503_006594F	664	28066
g64509.t1	NAD(P)/FAD-dependent oxidoreductase [Pseudomonas sp. LFM046].	33	1075_001096F	50328	73672
g64845.t1	hypothetical protein [Weissella minor].	13	791_000803F	195838	201794	Yes	Pos:1 Read_cov:132 SL_read_cov:91
g65639.t1	MFS transporter [Xanthomonadales bacterium].	16	1679_001700F	72	17750
g66127.t1	hypothetical protein WP12_10435 [Sphingomonas sp. SRS2].	17	450_000458F	204218	219280
g66995.t1	hypothetical protein [Acetobacteraceae bacterium DB1506].	17	1087_001107F	13075	23069	Yes (near mis-prediction)	Pos:62 Read_cov:647 SL_read_cov:25
g6805.t1	sterol desaturase family protein [Novosphingobium sp. FSY-9].	14	1267_001287F	72761	109084	Yes	Pos:1 Read_cov:1484 SL_read_cov:930 Pos:22 Read_cov:2067 SL_read_cov:13 Pos:110 Read_cov:2675 SL_read_cov:64
g68606.t1	Na(+)/H(+) antiporter NhaB [Photobacterium proteolyticum].	35	1857_001878F	54129	75312
g69150.t1	hypothetical protein APF80_05795 [Alphaproteobacteria bacterium BRH_c36].	10	6490_006579F	22192	27675	Yes (near mis-prediction)	Pos:64 Read_cov:348 SL_read_cov:144
g70531.t1	amino acid ABC transporter substrate-binding protein [Leptolyngbya sp. PCC 7375].	15	2316_002339F	80080	88461	Yes	Pos:1 Read_cov:990 SL_read_cov:779
g72070.t1	Putative peptidase family protein [Planctomycetes bacterium Pan181].	13	4519_004553F	29063	33071	Yes (near mis-prediction)	Pos:58 Read_cov:394 SL_read_cov:317
g72158.t1	hypothetical protein HRbin33_01074 [bacterium HR33].	2	1652_001673F	105957	106795
g72874.t1	high light inducible protein [Leptolyngbya sp. Heron Island J].	1	4690_004725F	43127	43522
g7289.t1	FAD-dependent oxidoreductase [[Leptolyngbya] sp. JSC-1].	10	471_000479F	209769	218635	Yes (near mis-prediction)	Pos:16 Read_cov:1116 SL_read_cov:66 Pos:17 Read_cov:1152 SL_read_cov:850
g73415.t1	hypothetical protein [Magnetospira sp. QH-2].	27	1438_001459F	10775	52574	Yes (near mis-prediction)	Pos:245 Read_cov:7639 SL_read_cov:4833 Pos:246 Read_cov:7960 SL_read_cov:13
g73539.t1	nicotinate (nicotinamide) nucleotide adenylyltransferase [Chlamydiae bacterium RIFCSPHIGHO2_12_FULL_49_9].	8	5175_005225F	320	9613
g73774.t1	inositol monophosphatase [Phormidesmis priestleyi].	13	194_000197F	114164	122693	Yes (near mis-prediction)	Pos:4 Read_cov:1366 SL_read_cov:1098
g73880.t1	MFS transporter [Phenylobacterium sp. Root700].	11	6516_006606F	241	11124
g74352.t1	PAS domain S-box protein [Deltaproteobacteria bacterium].	15	312_000318F	19030	46317	Yes	Pos:1 Read_cov:603 SL_read_cov:472
g75777.t1	hypothetical protein SAMN05444166_6711 [Singulisphaera sp. GP187].	1	1302_001322F	105396	106391	Yes (near mis-prediction)	Pos:22 Read_cov:15 SL_read_cov:11
g77340.t1	type IV secretion protein Rhs, partial [Pseudomonas nabeulensis].	5	2030_002052F	58451	62759
g77782.t1	glycosyltransferase family 2 protein [Pleionea mediterranea].	15	6614_006717F	13642	27585
g78288.t1	FAD-dependent oxidoreductase [Leptolyngbya sp. IPPAS B-1204].	2	528_000538F	149890	151463
g81280.t1	hypothetical protein D6761_13940 [Candidatus Dadabacteria bacterium].	10	3374_003402F	58990	62671	Yes (near mis-prediction)	Pos:47 Read_cov:46243 SL_read_cov:32654 Pos:48 Read_cov:46973 SL_read_cov:77 Pos:49 Read_cov:47830 SL_read_cov:23
g82717.t1	hypothetical protein BWK77_05210 [Verrucomicrobia bacterium A1].	5	355_000362F	73028	76214
g82902.t1	sec-independent protein translocase protein TATA, chloroplastic [Arachis duranensis].	7	25_000028F	576407	580165	Yes (near mis-prediction)	Pos:256 Read_cov:41290 SL_read_cov:22519 Pos:257 Read_cov:42307 SL_read_cov:15 Pos:258 Read_cov:42792 SL_read_cov:16 Pos:283 Read_cov:47714 SL_read_cov:41
g82987.t1	hypothetical protein A1s21148_01050 [Candidatus Planktophila lacus].	4	3601_003628F	66131	66777	Yes (near mis-prediction)	Pos:95 Read_cov:465 SL_read_cov:11 Pos:98 Read_cov:24049 SL_read_cov:20577 Pos:99 Read_cov:24424 SL_read_cov:23 Pos:136 Read_cov:52226 SL_read_cov:11
g8894.t1	MULTISPECIES: response regulator [unclassified Pseudomonas].	19	842_000856F	185787	199339
g9623.t1	serine protease, S8X family [Reinekea forsetii].	32	2562_002585F	27029	66359	Yes	Pos:1 Read_cov:275 SL_read_cov:19
g975.t1	putative carboxysome peptide A (plastid) [Paulinella longichromatophora].	3	2620_002643F	61618	63255	Yes (near mis-prediction)	Pos:43 Read_cov:373 SL_read_cov:236 Pos:46 Read_cov:12788 SL_read_cov:6204
