# Supplementary material for: Hypothesis: Trans‐splicing Generates Evolutionary Novelty in the Photosynthetic Amoeba Paulinella
Source: J Phycol. 2022 Mar 25;58(3):392–405. doi: 10.1111/jpy.13247 (PMC9311404; doi:10.1111/jpy.13247)
Supplement: Supplementary file 5 — Table S2. Annotation of genes that contained SL transcripts. [file JPY-58-392-s005.xlsx]

## Sheet: SuppTable2
Supplementary Table 2. Annotation of genes that contained SL transcripts.
Contigs	Protein ID	Protein Name	GO	KEGG	KEGG Catagoty	crTP	EGT	HGT
Paula-L_R1_001__paired__trimmed__paired__contig_9401	g38651.t1	#N/A			Unknown
Paula-L_R1_001__paired__trimmed__paired__contig_8845	g55603.t1	#N/A			Unknown
Paula-L_R1_001__paired__trimmed__paired__contig_8748	g23778.t1	#N/A			Unknown
Paula-L_R1_001__paired__trimmed__paired__contig_8582	g36322.t1	hypothetical protein C4D60_Mb09t02150 _Musa balbisiana_.		K08246	Lipid metabolism
Paula-L_R1_001__paired__trimmed__paired__contig_8437	g77390.t1	#N/A			Unknown
Paula-L_R1_001__paired__trimmed__paired__contig_8267	g63264.t1	hypothetical protein FE78DRAFT_499983 _Acidomyces richmondensis_.		K15040	Signal transduction
Paula-L_R1_001__paired__trimmed__paired__contig_8248	g68364.t1	heat-shock protein Hsp20 _Nitrospira sp. CG24A_.		K13993	Protein families: genetic information processing
Paula-L_R1_001__paired__trimmed__paired__contig_7785	g21078.t1	#N/A			Unknown
Paula-L_R1_001__paired__trimmed__paired__contig_749	g11558.t1	#N/A			Unknown
Paula-L_R1_001__paired__trimmed__paired__contig_7306		No gene annotated at this loci
Paula-L_R1_001__paired__trimmed__paired__contig_7241	g79573.t1	#N/A			Unknown
Paula-L_R1_001__paired__trimmed__paired__contig_722	g83158.t1	hypothetical protein EMIHUDRAFT_372201 _Emiliania huxleyi CCMP1516_.	GO:0003924, GO:0005525		Unknown
Paula-L_R1_001__paired__trimmed__paired__contig_7097	g44418.t1	#N/A			Unknown
Paula-L_R1_001__paired__trimmed__paired__contig_7024	g52052.t1	protein of unknown function DUF4326 _Solumvirus sp._.			Unknown
Paula-L_R1_001__paired__trimmed__paired__contig_6815		No gene annotated at this loci
Paula-L_R1_001__paired__trimmed__paired__contig_667	g7908.t1	hypothetical protein COCSUDRAFT_64220 _Coccomyxa subellipsoidea C-169_.		K11549	Protein families: genetic information processing
Paula-L_R1_001__paired__trimmed__paired__contig_6599		No gene annotated at this loci	GO:0030041, GO:0005885, GO:0003779, GO:0034314, GO:0030479, GO:0044877, GO:0030674, GO:0005200, GO:0019899, GO:0042995, GO:0005739, GO:0000902, GO:0033627, GO:0044396, GO:0030866, GO:0030031, GO:0008360
Paula-L_R1_001__paired__trimmed__paired__contig_6487	g42322.t1	hypothetical protein AYO49_04415 _Verrucomicrobiaceae bacterium SCGC AG-212-N21_.	GO:0016209, GO:0098869, GO:0016021, GO:0016491, GO:0016853, GO:0055114	K17609	Protein families: metabolism
Paula-L_R1_001__paired__trimmed__paired__contig_6357	g48525.t1	#N/A	GO:0004386, GO:0003677, GO:0005524		Unknown
Paula-L_R1_001__paired__trimmed__paired__contig_6133	g6626.t1	Ras-related protein Rac1 _Paulinella micropora_.	GO:0007264, GO:0003924, GO:0031941, GO:0005525, GO:0030426, GO:0043025, GO:0048471, GO:0033630, GO:1900026, GO:0021894, GO:0045202, GO:0051932, GO:0014041, GO:0012505, GO:0048306, GO:0030027, GO:0048873, GO:0005829, GO:0050885, GO:0005938, GO:0019901, GO:0031410, GO:0016055, GO:0070062, GO:0043231, GO:0005886, GO:0030036, GO:0030031, GO:0031175, GO:0030865, GO:0007163, GO:0032956, GO:0097435, GO:…		Unknown
Paula-L_R1_001__paired__trimmed__paired__contig_6131	g62117.t1	#N/A			Unknown
Paula-L_R1_001__paired__trimmed__paired__contig_5982	g9517.t1	hypothetical protein DRH30_10845 _Deltaproteobacteria bacterium_.			Unknown
Paula-L_R1_001__paired__trimmed__paired__contig_5846	g15524.t1	unnamed protein product _mitochondrion_ _Plasmodiophora brassicae_.	GO:0004386, GO:0005524, GO:0003676	K12837	Genetic Information Processing
Paula-L_R1_001__paired__trimmed__paired__contig_5760		No gene annotated at this loci
Paula-L_R1_001__paired__trimmed__paired__contig_5690	g50928.t1	NuA4 histone acetyltransferase complex, Eaf3/MRG15 subunit _Choiromyces venosus 120613-1_.	GO:0006325, GO:0005634, GO:0016740, GO:0006355	K11339	Protein families: genetic information processing
Paula-L_R1_001__paired__trimmed__paired__contig_5565	g77551.t1	#N/A	GO:0102483, GO:0030245, GO:0008422		Unknown
Paula-L_R1_001__paired__trimmed__paired__contig_54387		No gene annotated at this loci
Paula-L_R1_001__paired__trimmed__paired__contig_5307	g72058.t1	PREDICTED: ubiquitin-conjugating enzyme E2 variant 1 isoform X1 _Nanorana parkeri_.	GO:0006631, GO:0035370, GO:0061631, GO:0070534, GO:0000151, GO:0005634, GO:0070013, GO:0043233, GO:0051092, GO:0043123, GO:0006301, GO:0016021, GO:0005737	K20656	Protein families: genetic information processing
Paula-L_R1_001__paired__trimmed__paired__contig_5288	g16544.t1	#N/A			Unknown
Paula-L_R1_001__paired__trimmed__paired__contig_52351	g55997.t1	#N/A			Unknown
Paula-L_R1_001__paired__trimmed__paired__contig_52249	g17228.t1	#N/A			Unknown
Paula-L_R1_001__paired__trimmed__paired__contig_52020		No gene annotated at this loci
Paula-L_R1_001__paired__trimmed__paired__contig_51750	g28650.t1	hypothetical protein _Monosiga brevicollis MX1_.			Unknown
Paula-L_R1_001__paired__trimmed__paired__contig_51540	g67395.t1	#N/A			Unknown
Paula-L_R1_001__paired__trimmed__paired__contig_50415	g19637.t1	#N/A			Unknown
Paula-L_R1_001__paired__trimmed__paired__contig_50158	g10666.t1	hypothetical protein G7K_4091-t2 _Saitoella complicata NRRL Y-17804_.			Unknown
Paula-L_R1_001__paired__trimmed__paired__contig_5015	g23284.t1	unnamed protein product _Vitrella brassicaformis CCMP3155_.			Unknown
Paula-L_R1_001__paired__trimmed__paired__contig_4997	g59191.t1	#N/A			Unknown
Paula-L_R1_001__paired__trimmed__paired__contig_49600	g49358.t1	#N/A			Unknown
Paula-L_R1_001__paired__trimmed__paired__contig_4950	g26402.t1	#N/A			Unknown
Paula-L_R1_001__paired__trimmed__paired__contig_48427	g57438.t1	ubiquitin-conjugating enzyme e2 protein _Rutstroemia sp. NJR-2017a BBW_.		K23573	Signaling molecules and interaction
Paula-L_R1_001__paired__trimmed__paired__contig_47721		No gene annotated at this loci
Paula-L_R1_001__paired__trimmed__paired__contig_47668	g36586.t1	#N/A			Unknown
Paula-L_R1_001__paired__trimmed__paired__contig_47563	g6657.t1	#N/A			Unknown
Paula-L_R1_001__paired__trimmed__paired__contig_47215		No gene annotated at this loci
Paula-L_R1_001__paired__trimmed__paired__contig_4678	g72005.t1	#N/A			Unknown
Paula-L_R1_001__paired__trimmed__paired__contig_45823	g61366.t1	unnamed protein product _Litomosoides sigmodontis_.			Unknown
Paula-L_R1_001__paired__trimmed__paired__contig_45363	g1945.t1	hypothetical protein BSLG_01095 _Batrachochytrium salamandrivorans_.		K00600	Carbohydrate metabolism
Paula-L_R1_001__paired__trimmed__paired__contig_45188		No gene annotated at this loci
Paula-L_R1_001__paired__trimmed__paired__contig_44986	g82942.t1	sec-independent protein translocase protein TATA, chloroplastic _Arachis duranensis_.			Unknown
Paula-L_R1_001__paired__trimmed__paired__contig_44714		No gene annotated at this loci
Paula-L_R1_001__paired__trimmed__paired__contig_44401		No gene annotated at this loci
Paula-L_R1_001__paired__trimmed__paired__contig_4408	g73988.t1	hypothetical protein PBRA_004563 _Plasmodiophora brassicae_.	GO:0032786, GO:0000775, GO:0008270, GO:0005634, GO:0008135, GO:0006414, GO:0006413	K15171	Protein families: genetic information processing
Paula-L_R1_001__paired__trimmed__paired__contig_43346	g47489.t1	rho GTPase-activating protein 15 _Capsaspora owczarzaki ATCC 30864_.			Unknown
Paula-L_R1_001__paired__trimmed__paired__contig_43130		No gene annotated at this loci
Paula-L_R1_001__paired__trimmed__paired__contig_42888		No gene annotated at this loci
Paula-L_R1_001__paired__trimmed__paired__contig_4242		No gene annotated at this loci
Paula-L_R1_001__paired__trimmed__paired__contig_41196	g81357.t1	peptidase M20 _Candidatus Marinimicrobia bacterium_.			Unknown
Paula-L_R1_001__paired__trimmed__paired__contig_41114		No gene annotated at this loci
Paula-L_R1_001__paired__trimmed__paired__contig_41108	g20777.t1	#N/A			Unknown
Paula-L_R1_001__paired__trimmed__paired__contig_40882	g33934.t1	#N/A			Unknown
Paula-L_R1_001__paired__trimmed__paired__contig_40842	g18041.t1	#N/A			Unknown
Paula-L_R1_001__paired__trimmed__paired__contig_4030	g79392.t1	#N/A			Unknown
Paula-L_R1_001__paired__trimmed__paired__contig_39503		No gene annotated at this loci
Paula-L_R1_001__paired__trimmed__paired__contig_3950	g69224.t1	Ras-related protein Rac1 _Paulinella micropora_.	GO:0007264, GO:0003924, GO:0031941, GO:0005525, GO:0030426, GO:0043025, GO:0048471, GO:0033630, GO:1900026, GO:0021894, GO:0045202, GO:0051932, GO:0014041, GO:0012505, GO:0048306, GO:0030027, GO:0048873, GO:0005829, GO:0050885, GO:0005938, GO:0019901, GO:0031410, GO:0016055, GO:0070062, GO:0043231, GO:0005886, GO:0030036, GO:0030031, GO:0031175, GO:0030865, GO:0007163, GO:0032956, GO:0097435, GO:…	K04392	Signal transduction
Paula-L_R1_001__paired__trimmed__paired__contig_38737	g58313.t1	#N/A			Unknown
Paula-L_R1_001__paired__trimmed__paired__contig_38639		No gene annotated at this loci
Paula-L_R1_001__paired__trimmed__paired__contig_38498	g56084.t1	#N/A			Unknown
Paula-L_R1_001__paired__trimmed__paired__contig_37637	g42580.t1	#N/A			Unknown
Paula-L_R1_001__paired__trimmed__paired__contig_36872	g851.t1	hypothetical protein A2741_01725 _Candidatus Zambryskibacteria bacterium RIFCSPHIGHO2_01_FULL_43_27_.			Unknown
Paula-L_R1_001__paired__trimmed__paired__contig_3674	g36697.t1	#N/A			Unknown
Paula-L_R1_001__paired__trimmed__paired__contig_3541	g32546.t1	#N/A	GO:0005545, GO:0048268, GO:0030136, GO:0030276, GO:2000369		Unknown
Paula-L_R1_001__paired__trimmed__paired__contig_35318	g66997.t1	unnamed protein product _mitochondrion_ _Plasmodiophora brassicae_.		K00889	Carbohydrate metabolism
Paula-L_R1_001__paired__trimmed__paired__contig_3527	g43619.t1	#N/A			Unknown
Paula-L_R1_001__paired__trimmed__paired__contig_3516	g47755.t1	PREDICTED: uncharacterized protein LOC103871023 _Brassica rapa_.		K19307	Protein families: genetic information processing
Paula-L_R1_001__paired__trimmed__paired__contig_34793		No gene annotated at this loci
Paula-L_R1_001__paired__trimmed__paired__contig_3421	g31041.t1	#N/A			Unknown
Paula-L_R1_001__paired__trimmed__paired__contig_34031		No gene annotated at this loci
Paula-L_R1_001__paired__trimmed__paired__contig_3392		No gene annotated at this loci
Paula-L_R1_001__paired__trimmed__paired__contig_33325	g61262.t1	#N/A			Unknown
Paula-L_R1_001__paired__trimmed__paired__contig_32636	g11357.t1	uncharacterized protein LOC111138472 _Crassostrea virginica_.			Unknown
Paula-L_R1_001__paired__trimmed__paired__contig_3195		No gene annotated at this loci
Paula-L_R1_001__paired__trimmed__paired__contig_3136		No gene annotated at this loci
Paula-L_R1_001__paired__trimmed__paired__contig_31107		No gene annotated at this loci
Paula-L_R1_001__paired__trimmed__paired__contig_30779	g27110.t1	#N/A			Unknown
Paula-L_R1_001__paired__trimmed__paired__contig_2958	g65794.t1	cytochrome c oxidase assembly protein _Chlamydomonas reinhardtii_.		K18178	Protein families: genetic information processing
Paula-L_R1_001__paired__trimmed__paired__contig_29410		No gene annotated at this loci
Paula-L_R1_001__paired__trimmed__paired__contig_29383		No gene annotated at this loci
Paula-L_R1_001__paired__trimmed__paired__contig_2891	g59403.t1	#N/A			Unknown
Paula-L_R1_001__paired__trimmed__paired__contig_28624	g101.t1	#N/A			Unknown
Paula-L_R1_001__paired__trimmed__paired__contig_2856	g51767.t1	#N/A			Unknown
Paula-L_R1_001__paired__trimmed__paired__contig_28504	g65691.t1	hypothetical protein PBRA_002065 _Plasmodiophora brassicae_.	GO:0031145, GO:0005680, GO:0007049, GO:0051301, GO:0070979	K03357	Folding, sorting and degradation
Paula-L_R1_001__paired__trimmed__paired__contig_28023	g22483.t1	#N/A			Unknown
Paula-L_R1_001__paired__trimmed__paired__contig_27735	g14522.t1	#N/A			Unknown
Paula-L_R1_001__paired__trimmed__paired__contig_2769	g48669.t1	#N/A			Unknown
Paula-L_R1_001__paired__trimmed__paired__contig_27181		No gene annotated at this loci
Paula-L_R1_001__paired__trimmed__paired__contig_26285		No gene annotated at this loci
Paula-L_R1_001__paired__trimmed__paired__contig_25257	g31443.t1	#N/A			Unknown
Paula-L_R1_001__paired__trimmed__paired__contig_25042	g63591.t1	hypothetical protein SCLCIDRAFT_1223927 _Scleroderma citrinum Foug A_.	GO:0000104, GO:0055114		Unknown
Paula-L_R1_001__paired__trimmed__paired__contig_24854	g58591.t1	40S ribosomal protein S27 _Blastocystis sp. subtype 4_.	GO:0031386, GO:0019941, GO:0005840, GO:0031625, GO:0016567, GO:0005634, GO:0003735, GO:0003729, GO:0005829, GO:0006412	K23573	Signaling molecules and interaction
Paula-L_R1_001__paired__trimmed__paired__contig_24842	g82637.t1	hypothetical protein CAOG_008501 _Capsaspora owczarzaki ATCC 30864_.			Unknown
Paula-L_R1_001__paired__trimmed__paired__contig_2484	g29031.t1	#N/A			Unknown
Paula-L_R1_001__paired__trimmed__paired__contig_2385	g19519.t1	#N/A			Unknown
Paula-L_R1_001__paired__trimmed__paired__contig_23746	g375.t1	hypothetical protein PBRA_005845 _Plasmodiophora brassicae_.			Unknown
Paula-L_R1_001__paired__trimmed__paired__contig_2344	g82887.t1	hypothetical protein EMIHUDRAFT_363571 _Emiliania huxleyi CCMP1516_.			Unknown
Paula-L_R1_001__paired__trimmed__paired__contig_23386		No gene annotated at this loci
Paula-L_R1_001__paired__trimmed__paired__contig_22723	g33370.t1	#N/A			Unknown
Paula-L_R1_001__paired__trimmed__paired__contig_22321		No gene annotated at this loci
Paula-L_R1_001__paired__trimmed__paired__contig_22052	g13913.t1	#N/A			Unknown
Paula-L_R1_001__paired__trimmed__paired__contig_2186	g42687.t1	#N/A			Unknown
Paula-L_R1_001__paired__trimmed__paired__contig_2185	g30543.t1	U7 snRNA-associated Sm-like protein LSm10 _Erpetoichthys calabaricus_.			Unknown
Paula-L_R1_001__paired__trimmed__paired__contig_21270		No gene annotated at this loci
Paula-L_R1_001__paired__trimmed__paired__contig_21199		No gene annotated at this loci
Paula-L_R1_001__paired__trimmed__paired__contig_20693	g44365.t1	#N/A			Unknown
Paula-L_R1_001__paired__trimmed__paired__contig_20186	g63114.t1	#N/A			Unknown
Paula-L_R1_001__paired__trimmed__paired__contig_20020	g6808.t1	LIM/homeobox protein Lhx1 _Hondaea fermentalgiana_.			Unknown
Paula-L_R1_001__paired__trimmed__paired__contig_19747	g56254.t1	#N/A			Unknown
Paula-L_R1_001__paired__trimmed__paired__contig_19696	g65172.t1	methyltransferase domain-containing protein _Betaproteobacteria bacterium_.			Unknown
Paula-L_R1_001__paired__trimmed__paired__contig_19551		No gene annotated at this loci
Paula-L_R1_001__paired__trimmed__paired__contig_19438		No gene annotated at this loci
Paula-L_R1_001__paired__trimmed__paired__contig_19270	g19409.t1	hypothetical protein GUITHDRAFT_139792 _Guillardia theta CCMP2712_.			Unknown
Paula-L_R1_001__paired__trimmed__paired__contig_18975	g54388.t1	#N/A			Unknown
Paula-L_R1_001__paired__trimmed__paired__contig_1876	g129.t1	#N/A			Unknown	1
Paula-L_R1_001__paired__trimmed__paired__contig_18272		No gene annotated at this loci
Paula-L_R1_001__paired__trimmed__paired__contig_18023	g69499.t1	hypothetical protein _macronuclear_ _Paramecium tetraurelia strain d4-2_.			Unknown
Paula-L_R1_001__paired__trimmed__paired__contig_17436		No gene annotated at this loci
Paula-L_R1_001__paired__trimmed__paired__contig_17220	g68584.t1	#N/A			Unknown
Paula-L_R1_001__paired__trimmed__paired__contig_17008		No gene annotated at this loci
Paula-L_R1_001__paired__trimmed__paired__contig_17	g37823.t1	#N/A			Unknown
Paula-L_R1_001__paired__trimmed__paired__contig_16949	g48122.t1	#N/A			Unknown
Paula-L_R1_001__paired__trimmed__paired__contig_16813		No gene annotated at this loci
Paula-L_R1_001__paired__trimmed__paired__contig_16277	g7707.t1	#N/A			Unknown
Paula-L_R1_001__paired__trimmed__paired__contig_16262	g74718.t1	#N/A			Unknown
Paula-L_R1_001__paired__trimmed__paired__contig_15877	g45200.t1	#N/A			Unknown
Paula-L_R1_001__paired__trimmed__paired__contig_15836	g76184.t1	#N/A			Unknown
Paula-L_R1_001__paired__trimmed__paired__contig_15429		No gene annotated at this loci
Paula-L_R1_001__paired__trimmed__paired__contig_14898		No gene annotated at this loci
Paula-L_R1_001__paired__trimmed__paired__contig_14201	g82371.t1	kinesin 1, partial _Dictyostelium discoideum_.			Unknown
Paula-L_R1_001__paired__trimmed__paired__contig_13572		No gene annotated at this loci
Paula-L_R1_001__paired__trimmed__paired__contig_12837	g65543.t1	#N/A			Unknown
Paula-L_R1_001__paired__trimmed__paired__contig_12612		No gene annotated at this loci
Paula-L_R1_001__paired__trimmed__paired__contig_11069	g16833.t1	#N/A			Unknown
Paula-L_R1_001__paired__trimmed__paired__contig_11020	g42899.t1	uncharacterized protein LOC111195010 _Astyanax mexicanus_.			Unknown
Paula-L_R1_001__paired__trimmed__paired__contig_1093	g40396.t1	calmodulin _Paulinella micropora_.	GO:0019722, GO:0005509, GO:0005823, GO:0008218, GO:0030234, GO:0005739, GO:0003924, GO:0005525, GO:0016021, GO:0051300, GO:0006749, GO:0050790, GO:0016740	K02183,K13448	Environmental Information Processing
Paula-L_R1_001__paired__trimmed__paired__contig_10730	g27930.t1	#N/A			Unknown
Paula-L_R1_001__paired__trimmed__paired__contig_10628	g63829.t1	#N/A			Unknown
Paula-L_R1_001__paired__trimmed__paired__contig_10525	g23981.t1	#N/A			Unknown
Paula-L_R1_001__paired__trimmed__paired__contig_1043	g26282.t1	hypothetical protein PBRA_004609 _Plasmodiophora brassicae_.	GO:0016301, GO:0016310, GO:0006464, GO:0016773, GO:0140096, GO:0005524		Unknown
Paula-L_R1_001__paired__trimmed__paired__contig_10353	g49171.t1	#N/A			Unknown
Paula-D_R1_001__paired__trimmed__paired__contig_9299	g54912.t1	hypothetical protein PBRA_002752 _Plasmodiophora brassicae_.		K22651	Protein families: genetic information processing
Paula-D_R1_001__paired__trimmed__paired__contig_9285	g45644.t1	EVI5-like protein isoform X1 _Phoenix dactylifera_.	GO:0090630, GO:0031267, GO:0016021, GO:0005096, GO:0006886		Unknown
Paula-D_R1_001__paired__trimmed__paired__contig_9015		No gene annotated at this loci
Paula-D_R1_001__paired__trimmed__paired__contig_89085		No gene annotated at this loci
Paula-D_R1_001__paired__trimmed__paired__contig_8769	g839.t1	#N/A			Unknown
Paula-D_R1_001__paired__trimmed__paired__contig_87566		No gene annotated at this loci
Paula-D_R1_001__paired__trimmed__paired__contig_87220	g17546.t1	FYVE zink domain			Unknown
Paula-D_R1_001__paired__trimmed__paired__contig_86970	g17077.t1	ammonium transporter _Guillardia theta CCMP2712_.		K03320	Protein families: signaling and cellular processes
Paula-D_R1_001__paired__trimmed__paired__contig_86917		No gene annotated at this loci
Paula-D_R1_001__paired__trimmed__paired__contig_86060	g19697.t1	hypothetical protein NIG5292_01904 _Nereida ignava_.			Unknown			1
Paula-D_R1_001__paired__trimmed__paired__contig_85103		No gene annotated at this loci
Paula-D_R1_001__paired__trimmed__paired__contig_84911	g42585.t1	hypothetical protein Poli38472_010613 _Pythium oligandrum_.		K01823	Metabolism of terpenoids and polyketides
Paula-D_R1_001__paired__trimmed__paired__contig_84801	g2203.t1	#N/A			Unknown
Paula-D_R1_001__paired__trimmed__paired__contig_84611	g80497.t1	#N/A			Unknown
Paula-D_R1_001__paired__trimmed__paired__contig_84295	g75118.t1	hypothetical protein XU18_0334 _Perkinsela sp. CCAP 1560/4_.			Unknown
Paula-D_R1_001__paired__trimmed__paired__contig_83799	g59065.t1	#N/A			Unknown
Paula-D_R1_001__paired__trimmed__paired__contig_8351	g38410.t1	#N/A			Unknown
Paula-D_R1_001__paired__trimmed__paired__contig_83433	g75249.t1	MORN motif protein _Tetrahymena thermophila SB210_.			Unknown
Paula-D_R1_001__paired__trimmed__paired__contig_83240	g30503.t1	#N/A			Unknown
Paula-D_R1_001__paired__trimmed__paired__contig_83227		No gene annotated at this loci
Paula-D_R1_001__paired__trimmed__paired__contig_81135	g2237.t1	cold-shock protein _Corallococcus coralloides_.			Unknown			1
Paula-D_R1_001__paired__trimmed__paired__contig_8086	g8018.t1	unnamed protein product _mitochondrion_ _Plasmodiophora brassicae_.			Unknown
Paula-D_R1_001__paired__trimmed__paired__contig_80179	g57610.t1	#N/A			Unknown
Paula-D_R1_001__paired__trimmed__paired__contig_79298	g65433.t1	#N/A	GO:0003724, GO:0006413, GO:0048471, GO:0071013, GO:0005730, GO:0005524, GO:0003676, GO:0016021, GO:0002181, GO:1900260, GO:0045182, GO:1990830, GO:0008234, GO:0006508		Unknown
Paula-D_R1_001__paired__trimmed__paired__contig_7919	g9424.t1	predicted protein _Micromonas commoda_.			Unknown
Paula-D_R1_001__paired__trimmed__paired__contig_79092	g72153.t1	#N/A			Unknown
Paula-D_R1_001__paired__trimmed__paired__contig_78387	g33235.t1	#N/A			Unknown
Paula-D_R1_001__paired__trimmed__paired__contig_78252		No gene annotated at this loci
Paula-D_R1_001__paired__trimmed__paired__contig_77973	g42320.t1	#N/A			Unknown
Paula-D_R1_001__paired__trimmed__paired__contig_77860	g45574.t1	#N/A			Unknown
Paula-D_R1_001__paired__trimmed__paired__contig_77760	g64658.t1	#N/A			Unknown
Paula-D_R1_001__paired__trimmed__paired__contig_77557		No gene annotated at this loci
Paula-D_R1_001__paired__trimmed__paired__contig_7714	g9614.t1	#N/A			Unknown
Paula-D_R1_001__paired__trimmed__paired__contig_75538		No gene annotated at this loci
Paula-D_R1_001__paired__trimmed__paired__contig_75198	g45986.t1	#N/A			Unknown
Paula-D_R1_001__paired__trimmed__paired__contig_73904		No gene annotated at this loci
Paula-D_R1_001__paired__trimmed__paired__contig_73787	g40087.t1	#N/A	GO:0003676, GO:0005737, GO:0016021, GO:0008270		Unknown
Paula-D_R1_001__paired__trimmed__paired__contig_7328	g70206.t1	#N/A			Unknown
Paula-D_R1_001__paired__trimmed__paired__contig_7316	g77475.t1	#N/A			Unknown
Paula-D_R1_001__paired__trimmed__paired__contig_71945	g14135.t1	#N/A			Unknown
Paula-D_R1_001__paired__trimmed__paired__contig_7192	g10820.t1	#N/A			Unknown
Paula-D_R1_001__paired__trimmed__paired__contig_70454	g76981.t1	#N/A			Unknown
Paula-D_R1_001__paired__trimmed__paired__contig_69698	g41984.t1	FkbM family methyltransferase _Brachyspira aalborgi_.			Unknown
Paula-D_R1_001__paired__trimmed__paired__contig_69078		No gene annotated at this loci
Paula-D_R1_001__paired__trimmed__paired__contig_68545	g60529.t1	#N/A			Unknown
Paula-D_R1_001__paired__trimmed__paired__contig_6852	g72218.t1	#N/A	GO:0005856, GO:0016192, GO:0016409, GO:0006325, GO:0008201, GO:0018345, GO:0005515, GO:0005694, GO:0003677, GO:0003924, GO:0044815, GO:0008236, GO:0065004, GO:0000139, GO:0032993, GO:0005525, GO:0006323, GO:0030177, GO:0061564, GO:0099512, GO:0031981, GO:0016055, GO:0016021, GO:0005886, GO:0003723, GO:0006508		Unknown
Paula-D_R1_001__paired__trimmed__paired__contig_66947		No gene annotated at this loci
Paula-D_R1_001__paired__trimmed__paired__contig_66729		No gene annotated at this loci
Paula-D_R1_001__paired__trimmed__paired__contig_66550	g4491.t1	#N/A			Unknown
Paula-D_R1_001__paired__trimmed__paired__contig_6504	g9027.t1	#N/A			Unknown
Paula-D_R1_001__paired__trimmed__paired__contig_6465		No gene annotated at this loci
Paula-D_R1_001__paired__trimmed__paired__contig_64103	g15362.t1	U4/U6.U5 tri-snRNP-associated protein 2-like _Momordica charantia_.		K12847	Genetic Information Processing
Paula-D_R1_001__paired__trimmed__paired__contig_6370	g19494.t1	#N/A			Unknown
Paula-D_R1_001__paired__trimmed__paired__contig_63506	g36206.t1	#N/A			Unknown
Paula-D_R1_001__paired__trimmed__paired__contig_63342	g12714.t1	#N/A			Unknown
Paula-D_R1_001__paired__trimmed__paired__contig_6293	g7015.t1	#N/A			Unknown
Paula-D_R1_001__paired__trimmed__paired__contig_61602	g6452.t1	#N/A			Unknown
Paula-D_R1_001__paired__trimmed__paired__contig_61363	g2794.t1	#N/A			Unknown
Paula-D_R1_001__paired__trimmed__paired__contig_60727		No gene annotated at this loci
Paula-D_R1_001__paired__trimmed__paired__contig_60336		No gene annotated at this loci
Paula-D_R1_001__paired__trimmed__paired__contig_60201	g19353.t1	#N/A			Unknown
Paula-D_R1_001__paired__trimmed__paired__contig_59991		No gene annotated at this loci
Paula-D_R1_001__paired__trimmed__paired__contig_59986	g78657.t1	#N/A			Unknown
Paula-D_R1_001__paired__trimmed__paired__contig_59681	g48670.t1	#N/A			Unknown
Paula-D_R1_001__paired__trimmed__paired__contig_5953		No gene annotated at this loci
Paula-D_R1_001__paired__trimmed__paired__contig_59461	g78554.t1	#N/A			Unknown
Paula-D_R1_001__paired__trimmed__paired__contig_59388		No gene annotated at this loci
Paula-D_R1_001__paired__trimmed__paired__contig_59003	g23958.t1	#N/A			Unknown
Paula-D_R1_001__paired__trimmed__paired__contig_58623	g24780.t1	#N/A			Unknown
Paula-D_R1_001__paired__trimmed__paired__contig_58223	g51213.t1	#N/A			Unknown
Paula-D_R1_001__paired__trimmed__paired__contig_57904	g66601.t1	hypothetical protein _Monosiga brevicollis MX1_.			Unknown
Paula-D_R1_001__paired__trimmed__paired__contig_57436		No gene annotated at this loci
Paula-D_R1_001__paired__trimmed__paired__contig_57156		No gene annotated at this loci
Paula-D_R1_001__paired__trimmed__paired__contig_56902		No gene annotated at this loci
Paula-D_R1_001__paired__trimmed__paired__contig_5674	g1025.t1	#N/A			Unknown
Paula-D_R1_001__paired__trimmed__paired__contig_56503	g67336.t1	#N/A			Unknown
Paula-D_R1_001__paired__trimmed__paired__contig_56277	g6173.t1	#N/A			Unknown
Paula-D_R1_001__paired__trimmed__paired__contig_56152		No gene annotated at this loci
Paula-D_R1_001__paired__trimmed__paired__contig_55991	g51583.t1	#N/A			Unknown
Paula-D_R1_001__paired__trimmed__paired__contig_55615	g58696.t1	hypothetical protein EI77_02498 _Prosthecobacter fusiformis_.		K09913	Nucleotide metabolism
Paula-D_R1_001__paired__trimmed__paired__contig_55568	g23856.t1	hypothetical protein AMSG_04774 _Thecamonas trahens ATCC 50062_.			Unknown
Paula-D_R1_001__paired__trimmed__paired__contig_55495	g11187.t1	#N/A			Unknown
Paula-D_R1_001__paired__trimmed__paired__contig_5540	g6366.t1	#N/A			Unknown
Paula-D_R1_001__paired__trimmed__paired__contig_55290		No gene annotated at this loci
Paula-D_R1_001__paired__trimmed__paired__contig_54947	g17161.t1	#N/A			Unknown
Paula-D_R1_001__paired__trimmed__paired__contig_54566	g72217.t1	#N/A			Unknown
Paula-D_R1_001__paired__trimmed__paired__contig_54222		No gene annotated at this loci
Paula-D_R1_001__paired__trimmed__paired__contig_53445	g113.t1	#N/A			Unknown
Paula-D_R1_001__paired__trimmed__paired__contig_53148	g48915.t1	#N/A			Unknown
Paula-D_R1_001__paired__trimmed__paired__contig_53127	g53800.t1	#N/A			Unknown
Paula-D_R1_001__paired__trimmed__paired__contig_53086	g65955.t1	#N/A			Unknown
Paula-D_R1_001__paired__trimmed__paired__contig_52835		No gene annotated at this loci
Paula-D_R1_001__paired__trimmed__paired__contig_52550	g60577.t1	#N/A			Unknown
Paula-D_R1_001__paired__trimmed__paired__contig_5244	g66248.t1	electron transfer flavoprotein subunit alpha, mitochondrial _Pogonomyrmex barbatus_.	GO:0050660, GO:0022900, GO:0005759, GO:0009055, GO:0055114, GO:0033539	K03522	Protein families: signaling and cellular processes
Paula-D_R1_001__paired__trimmed__paired__contig_51986	g45094.t1	#N/A			Unknown	1
Paula-D_R1_001__paired__trimmed__paired__contig_51983	g31361.t1	#N/A			Unknown
Paula-D_R1_001__paired__trimmed__paired__contig_51661	g77701.t1	#N/A			Unknown
Paula-D_R1_001__paired__trimmed__paired__contig_4988	g81715.t1	aldehyde dehydrogenase family protein _Singulisphaera sp. GP187_.	GO:0030612, GO:0046685, GO:0005737, GO:0035335, GO:0004725, GO:0016740, GO:0055114		Unknown
Paula-D_R1_001__paired__trimmed__paired__contig_49843	g69725.t1	#N/A			Unknown
Paula-D_R1_001__paired__trimmed__paired__contig_49395	g14178.t1	#N/A			Unknown
Paula-D_R1_001__paired__trimmed__paired__contig_48057	g49724.t1	#N/A			Unknown
Paula-D_R1_001__paired__trimmed__paired__contig_4689	g53155.t1	#N/A			Unknown
Paula-D_R1_001__paired__trimmed__paired__contig_46347	g1470.t1	#N/A			Unknown	1
Paula-D_R1_001__paired__trimmed__paired__contig_46108		No gene annotated at this loci
Paula-D_R1_001__paired__trimmed__paired__contig_45863		No gene annotated at this loci
Paula-D_R1_001__paired__trimmed__paired__contig_44654	g26144.t1	#N/A			Unknown
Paula-D_R1_001__paired__trimmed__paired__contig_44579	g80294.t1	hypothetical protein GUITHDRAFT_149224 _Guillardia theta CCMP2712_.			Unknown
Paula-D_R1_001__paired__trimmed__paired__contig_44148	g60626.t1	#N/A			Unknown
Paula-D_R1_001__paired__trimmed__paired__contig_44116	g73979.t1	#N/A			Unknown
Paula-D_R1_001__paired__trimmed__paired__contig_43957	g59174.t1	#N/A			Unknown
Paula-D_R1_001__paired__trimmed__paired__contig_43742		No gene annotated at this loci
Paula-D_R1_001__paired__trimmed__paired__contig_42728	g70492.t1	#N/A			Unknown
Paula-D_R1_001__paired__trimmed__paired__contig_42370	g82653.t1	#N/A			Unknown
Paula-D_R1_001__paired__trimmed__paired__contig_42295	g67467.t1	#N/A			Unknown
Paula-D_R1_001__paired__trimmed__paired__contig_41908		No gene annotated at this loci
Paula-D_R1_001__paired__trimmed__paired__contig_41776		No gene annotated at this loci
Paula-D_R1_001__paired__trimmed__paired__contig_41762	g61611.t1	#N/A			Unknown
Paula-D_R1_001__paired__trimmed__paired__contig_41580	g19350.t1	Selenoprotein W _Stylophora pistillata_.			Unknown
Paula-D_R1_001__paired__trimmed__paired__contig_41027		No gene annotated at this loci
Paula-D_R1_001__paired__trimmed__paired__contig_41021		No gene annotated at this loci
Paula-D_R1_001__paired__trimmed__paired__contig_40882		No gene annotated at this loci
Paula-D_R1_001__paired__trimmed__paired__contig_40689	g70285.t1	#N/A			Unknown
Paula-D_R1_001__paired__trimmed__paired__contig_39805	g55093.t1	#N/A			Unknown
Paula-D_R1_001__paired__trimmed__paired__contig_3945	g2889.t1	#N/A			Unknown
Paula-D_R1_001__paired__trimmed__paired__contig_39347	g70526.t1	#N/A			Unknown
Paula-D_R1_001__paired__trimmed__paired__contig_38868		No gene annotated at this loci
Paula-D_R1_001__paired__trimmed__paired__contig_3866		No gene annotated at this loci
Paula-D_R1_001__paired__trimmed__paired__contig_38628	g49939.t1	#N/A			Unknown
Paula-D_R1_001__paired__trimmed__paired__contig_38507	g60287.t1	#N/A			Unknown
Paula-D_R1_001__paired__trimmed__paired__contig_37776		No gene annotated at this loci
Paula-D_R1_001__paired__trimmed__paired__contig_37715		No gene annotated at this loci
Paula-D_R1_001__paired__trimmed__paired__contig_37686		No gene annotated at this loci	GO:0007218
Paula-D_R1_001__paired__trimmed__paired__contig_3767		No gene annotated at this loci
Paula-D_R1_001__paired__trimmed__paired__contig_37085		No gene annotated at this loci
Paula-D_R1_001__paired__trimmed__paired__contig_36911	g58726.t1	#N/A			Unknown
Paula-D_R1_001__paired__trimmed__paired__contig_3672	g48339.t1	#N/A			Unknown
Paula-D_R1_001__paired__trimmed__paired__contig_36136		No gene annotated at this loci
Paula-D_R1_001__paired__trimmed__paired__contig_35999	g45038.t1	predicted protein _Micromonas pusilla CCMP1545_.	GO:0003743, GO:0006413, GO:0005850, GO:0000049, GO:0043614, GO:0016282, GO:0033290, GO:0003924, GO:0005525, GO:0002181, GO:0009507, GO:0005829, GO:0022618, GO:0005739, GO:0031369, GO:0045903, GO:0003746, GO:0004721, GO:0046872, GO:0006414, GO:0006470	K03242	Genetic Information Processing
Paula-D_R1_001__paired__trimmed__paired__contig_35559		No gene annotated at this loci
Paula-D_R1_001__paired__trimmed__paired__contig_35481	g82823.t1	fibropellin-1-like, partial _Octopus vulgaris_.		K13172	Protein families: genetic information processing
Paula-D_R1_001__paired__trimmed__paired__contig_35472		No gene annotated at this loci
Paula-D_R1_001__paired__trimmed__paired__contig_35		No gene annotated at this loci
Paula-D_R1_001__paired__trimmed__paired__contig_33911	g71401.t1	hypothetical protein BRAFLDRAFT_113645 _Branchiostoma floridae_.	GO:0097110, GO:0005737, GO:0030165		Unknown
Paula-D_R1_001__paired__trimmed__paired__contig_33789	g12920.t1	#N/A			Unknown
Paula-D_R1_001__paired__trimmed__paired__contig_33551		No gene annotated at this loci
Paula-D_R1_001__paired__trimmed__paired__contig_3333	g47393.t1	#N/A		K02916	Genetic Information Processing
Paula-D_R1_001__paired__trimmed__paired__contig_33100		No gene annotated at this loci
Paula-D_R1_001__paired__trimmed__paired__contig_32818	g123.t1	#N/A			Unknown	1
Paula-D_R1_001__paired__trimmed__paired__contig_31973		No gene annotated at this loci
Paula-D_R1_001__paired__trimmed__paired__contig_3058	g35693.t1	#N/A			Unknown
Paula-D_R1_001__paired__trimmed__paired__contig_30268	g66097.t1	#N/A			Unknown
Paula-D_R1_001__paired__trimmed__paired__contig_29927	g29302.t1	#N/A			Unknown
Paula-D_R1_001__paired__trimmed__paired__contig_29796	g10625.t1	#N/A			Unknown
Paula-D_R1_001__paired__trimmed__paired__contig_29370		No gene annotated at this loci
Paula-D_R1_001__paired__trimmed__paired__contig_29293	g9301.t1	#N/A			Unknown
Paula-D_R1_001__paired__trimmed__paired__contig_28960	g6024.t1	#N/A			Unknown
Paula-D_R1_001__paired__trimmed__paired__contig_28496		No gene annotated at this loci	GO:0030041, GO:0005885, GO:0003779, GO:0034314, GO:0030479, GO:0044877, GO:0060090, GO:0044396
Paula-D_R1_001__paired__trimmed__paired__contig_28100		No gene annotated at this loci
Paula-D_R1_001__paired__trimmed__paired__contig_28010		No gene annotated at this loci
Paula-D_R1_001__paired__trimmed__paired__contig_27646	g52360.t1	protein kri1-like _Physcomitrella patens_.	GO:0000447, GO:0030686, GO:0003700, GO:0005730, GO:0003989, GO:0003677, GO:0008270, GO:0005829, GO:0009317, GO:0033186, GO:0006355, GO:0006633, GO:0006334	K14786	Protein families: genetic information processing
Paula-D_R1_001__paired__trimmed__paired__contig_27644	g47495.t1	#N/A			Unknown
Paula-D_R1_001__paired__trimmed__paired__contig_27066	g78909.t1	#N/A			Unknown
Paula-D_R1_001__paired__trimmed__paired__contig_26705	g6804.t1	#N/A			Unknown
Paula-D_R1_001__paired__trimmed__paired__contig_26685	g69337.t1	#N/A			Unknown
Paula-D_R1_001__paired__trimmed__paired__contig_26585		No gene annotated at this loci
Paula-D_R1_001__paired__trimmed__paired__contig_25987		No gene annotated at this loci
Paula-D_R1_001__paired__trimmed__paired__contig_25644	g82731.t1	cell division control protein _Thecamonas trahens ATCC 50062_.			Unknown
Paula-D_R1_001__paired__trimmed__paired__contig_25305	g70873.t1	#N/A			Unknown
Paula-D_R1_001__paired__trimmed__paired__contig_25302	g32103.t1	#N/A			Unknown
Paula-D_R1_001__paired__trimmed__paired__contig_23944	g46288.t1	#N/A			Unknown
Paula-D_R1_001__paired__trimmed__paired__contig_23662	g17633.t1	#N/A			Unknown
Paula-D_R1_001__paired__trimmed__paired__contig_23625	g33416.t1	#N/A			Unknown
Paula-D_R1_001__paired__trimmed__paired__contig_23544	g16761.t1	#N/A			Unknown
Paula-D_R1_001__paired__trimmed__paired__contig_22690	g20688.t1	#N/A	GO:0016787		Unknown
Paula-D_R1_001__paired__trimmed__paired__contig_22518	g48620.t1	#N/A			Unknown
Paula-D_R1_001__paired__trimmed__paired__contig_2249	g42028.t1	hypothetical protein RFI_34341 _Reticulomyxa filosa_.			Unknown
Paula-D_R1_001__paired__trimmed__paired__contig_22095	g16631.t1	#N/A			Unknown
Paula-D_R1_001__paired__trimmed__paired__contig_21946	g43734.t1	#N/A			Unknown
Paula-D_R1_001__paired__trimmed__paired__contig_21391		No gene annotated at this loci
Paula-D_R1_001__paired__trimmed__paired__contig_21130	g52326.t1	hypothetical protein ERJ69_07335 _Aphanocapsa feldmannii 288cV_.			Unknown
Paula-D_R1_001__paired__trimmed__paired__contig_21006	g25615.t1	#N/A			Unknown
Paula-D_R1_001__paired__trimmed__paired__contig_20649	g67860.t1	#N/A			Unknown
Paula-D_R1_001__paired__trimmed__paired__contig_20487		No gene annotated at this loci
Paula-D_R1_001__paired__trimmed__paired__contig_19870		No gene annotated at this loci
Paula-D_R1_001__paired__trimmed__paired__contig_1938	g6196.t1	peptidyl-prolyl cis-trans isomerase 11 _Loa loa_.	GO:0003755, GO:0000413, GO:0043231, GO:0006457, GO:0016018, GO:0005737, GO:0030008, GO:0005886, GO:0010274, GO:0048193	K09567	Genetic Information Processing
Paula-D_R1_001__paired__trimmed__paired__contig_19032	g32797.t1	#N/A			Unknown
Paula-D_R1_001__paired__trimmed__paired__contig_16803		No gene annotated at this loci
Paula-D_R1_001__paired__trimmed__paired__contig_1644	g1437.t1	#N/A			Unknown
Paula-D_R1_001__paired__trimmed__paired__contig_16098	g38418.t1	#N/A			Unknown
Paula-D_R1_001__paired__trimmed__paired__contig_15903	g69502.t1	#N/A			Unknown
Paula-D_R1_001__paired__trimmed__paired__contig_15732		No gene annotated at this loci
Paula-D_R1_001__paired__trimmed__paired__contig_14876		No gene annotated at this loci
Paula-D_R1_001__paired__trimmed__paired__contig_14840	g33879.t1	#N/A			Unknown
Paula-D_R1_001__paired__trimmed__paired__contig_14613	g21966.t1	hypothetical protein EVAR_77044_1 _Eumeta japonica_.			Unknown	1
Paula-D_R1_001__paired__trimmed__paired__contig_1403		No gene annotated at this loci
Paula-D_R1_001__paired__trimmed__paired__contig_1383	g52195.t1	#N/A			Unknown
Paula-D_R1_001__paired__trimmed__paired__contig_1354	g70555.t1	transcription factor BTF3 _Bigelowiella natans_.	GO:0042788, GO:0003729, GO:0006952, GO:0005854, GO:0005829, GO:0016021	K01527	Cell growth and death
Paula-D_R1_001__paired__trimmed__paired__contig_12296	g37204.t1	signal recognition particle 19 kDa protein isoform X2 _Morus notabilis_.		K03105	Folding, sorting and degradation
Paula-D_R1_001__paired__trimmed__paired__contig_12090	g69004.t1	#N/A			Unknown
Paula-D_R1_001__paired__trimmed__paired__contig_11697	g46682.t1	inorganic pyrophosphatase _Acidobacteria bacterium_.	GO:0004427, GO:0006796, GO:0005737, GO:0000287	K01507	Energy metabolism
Paula-D_R1_001__paired__trimmed__paired__contig_11422	g2765.t1	#N/A			Unknown
Paula-D_R1_001__paired__trimmed__paired__contig_11406	g11366.t1	#N/A			Unknown
Paula-D_R1_001__paired__trimmed__paired__contig_11393	g55100.t1	#N/A			Unknown
Paula-D_R1_001__paired__trimmed__paired__contig_11308	g6134.t1	#N/A			Unknown
Paula-D_R1_001__paired__trimmed__paired__contig_11091	g20270.t1	BspA family leucine-rich repeat surface protein, partial _Muricauda sp. K001_.			Unknown
Paula-D_R1_001__paired__trimmed__paired__contig_10727	g49399.t1	#N/A			Unknown
Paula-D_R1_001__paired__trimmed__paired__contig_1072	g28900.t1	#N/A	GO:0090161, GO:0009986, GO:0005515, GO:0005794, GO:0016192, GO:0008021, GO:0031201, GO:0090174, GO:0016050, GO:0000226, GO:0031984, GO:0016021, GO:0034622, GO:0098954, GO:1900242, GO:0042996, GO:0099501, GO:0071346, GO:0031302, GO:0061951, GO:0045335, GO:1901998, GO:0046907, GO:0015031		Unknown
Paula-D_R1_001__paired__trimmed__paired__contig_10353	g65817.t1	#N/A			Unknown
Extracted_nucleotide_sequences__no_read_group___single__contig_99965		No gene annotated at this loci
Extracted_nucleotide_sequences__no_read_group___single__contig_99958	g30012.t1	#N/A			Unknown
Extracted_nucleotide_sequences__no_read_group___single__contig_99943	g76099.t1	unnamed protein product _Albugo candida_.	GO:0000349, GO:0071006, GO:0046872, GO:0001671, GO:0051087, GO:0005524, GO:0071007, GO:0016491, GO:0003676, GO:0000350, GO:0032781, GO:0055114		Unknown
Extracted_nucleotide_sequences__no_read_group___single__contig_99889	g27504.t1	actin bundling protein _Acanthamoeba castellanii str. Neff_.			Unknown
Extracted_nucleotide_sequences__no_read_group___single__contig_99865	g78130.t1	AAA family ATPase _Hyphomonas sp._.	GO:0000723, GO:0003678, GO:0016021, GO:0032508, GO:0006281, GO:0000166, GO:0003676, GO:0035639, GO:0097367	K15255	Protein families: genetic information processing
Extracted_nucleotide_sequences__no_read_group___single__contig_99854	g69484.t1	DUF2817 domain-containing protein _Nitrospina sp._.			Unknown
Extracted_nucleotide_sequences__no_read_group___single__contig_99768		No gene annotated at this loci
Extracted_nucleotide_sequences__no_read_group___single__contig_99653	g64774.t1	hypothetical protein THRCLA_09308 _Thraustotheca clavata_.	GO:0022857, GO:0055085, GO:0016021		Unknown
Extracted_nucleotide_sequences__no_read_group___single__contig_99631	g11773.t1	urea active transporter-like protein 3 _Pyropia yezoensis_.		K20989	Protein families: signaling and cellular processes
Extracted_nucleotide_sequences__no_read_group___single__contig_9961	g82987.t1	#N/A			Unknown			1
Extracted_nucleotide_sequences__no_read_group___single__contig_99595	g34307.t1	hypothetical protein EON65_31420 _archaeon_.			Unknown
Extracted_nucleotide_sequences__no_read_group___single__contig_99556	g18096.t1	hypothetical protein CAOG_009722 _Capsaspora owczarzaki ATCC 30864_.		K23573	Signaling molecules and interaction
Extracted_nucleotide_sequences__no_read_group___single__contig_99508	g11769.t1	PREDICTED: regulatory-associated protein of TOR 1 _Tarenaya hassleriana_.		K07204	Signal transduction
Extracted_nucleotide_sequences__no_read_group___single__contig_99491	g18094.t1	hypothetical protein Poli38472_008478 _Pythium oligandrum_.			Unknown
Extracted_nucleotide_sequences__no_read_group___single__contig_99451		No gene annotated at this loci
Extracted_nucleotide_sequences__no_read_group___single__contig_99445	g348.t1	#N/A			Unknown
Extracted_nucleotide_sequences__no_read_group___single__contig_99429	g31792.t1	#N/A			Unknown
Extracted_nucleotide_sequences__no_read_group___single__contig_99421	g18098.t1	#N/A			Unknown
Extracted_nucleotide_sequences__no_read_group___single__contig_99397	g11768.t1	hypothetical protein EMIHUDRAFT_456836, partial _Emiliania huxleyi CCMP1516_.			Unknown
Extracted_nucleotide_sequences__no_read_group___single__contig_99371		No gene annotated at this loci
Extracted_nucleotide_sequences__no_read_group___single__contig_99352	g46550.t1	hypothetical protein RvY_00956 _Ramazzottius varieornatus_.	GO:0052716, GO:0046274, GO:0048046, GO:0005507, GO:0016021, GO:0055114		Unknown
Extracted_nucleotide_sequences__no_read_group___single__contig_99322	g1674.t1	tRNA-specific adenosine deaminase 2-like _Brassica napus_.		K15441	Protein families: genetic information processing
Extracted_nucleotide_sequences__no_read_group___single__contig_99220	g50929.t1	#N/A			Unknown
Extracted_nucleotide_sequences__no_read_group___single__contig_99194	g28295.t1	myosin-1, putative _Acanthamoeba castellanii str. Neff_.	GO:0072669, GO:0003972, GO:0006388, GO:0016459, GO:0003779, GO:0003774, GO:0005525, GO:0005524, GO:0046872		Unknown
Extracted_nucleotide_sequences__no_read_group___single__contig_99175	g58932.t1	hypothetical protein GUITHDRAFT_160930 _Guillardia theta CCMP2712_.			Unknown
Extracted_nucleotide_sequences__no_read_group___single__contig_99148	g83090.t1	#N/A	GO:0005509, GO:0007219, GO:0005634, GO:0007275, GO:0005112, GO:0043235, GO:0038023, GO:0005886, GO:0030154, GO:0009986, GO:0005929, GO:0050793, GO:0051059, GO:0016021, GO:0019899, GO:1990705, GO:0030246, GO:0045967, GO:0005272, GO:0070013, GO:0008236, GO:0043233, GO:0010838, GO:0002437, GO:0001773, GO:0002312, GO:2000249, GO:0046849, GO:0030513, GO:0046579, GO:0035264, GO:0002011, GO:0070374, GO:…		Unknown
Extracted_nucleotide_sequences__no_read_group___single__contig_99142	g12969.t1	#N/A			Unknown
Extracted_nucleotide_sequences__no_read_group___single__contig_99114	g39680.t1	#N/A			Unknown
Extracted_nucleotide_sequences__no_read_group___single__contig_99063	g43274.t1	#N/A			Unknown
Extracted_nucleotide_sequences__no_read_group___single__contig_99031	g83076.t1	#N/A			Unknown
Extracted_nucleotide_sequences__no_read_group___single__contig_99016	g83075.t1	#N/A			Unknown
Extracted_nucleotide_sequences__no_read_group___single__contig_98934	g12838.t1	#N/A			Unknown
Extracted_nucleotide_sequences__no_read_group___single__contig_98916	g10192.t1	integrator complex subunit 9 homolog _Orbicella faveolata_.		K13146	Protein families: genetic information processing
Extracted_nucleotide_sequences__no_read_group___single__contig_98868	g14020.t1	hypothetical protein HMPREF1544_08686 _Mucor circinelloides f. circinelloides 1006PhL_.			Unknown
Extracted_nucleotide_sequences__no_read_group___single__contig_98854	g40149.t1	FMN-dependent NADH-azoreductase _Phreatobacter cathodiphilus_.		K01118	Unclassified
Extracted_nucleotide_sequences__no_read_group___single__contig_98847	g62060.t1	family 3 glycoside hydrolase _Chrysochromulina tobinii_.			Unknown
Extracted_nucleotide_sequences__no_read_group___single__contig_98792	g62060.t1	family 3 glycoside hydrolase _Chrysochromulina tobinii_.			Unknown
Extracted_nucleotide_sequences__no_read_group___single__contig_98763	g38202.t1	#N/A			Unknown
Extracted_nucleotide_sequences__no_read_group___single__contig_98743		No gene annotated at this loci
Extracted_nucleotide_sequences__no_read_group___single__contig_98719	g73122.t1	#N/A			Unknown
Extracted_nucleotide_sequences__no_read_group___single__contig_98699	g70813.t1	#N/A			Unknown
Extracted_nucleotide_sequences__no_read_group___single__contig_98681	g55432.t1	hypothetical protein PBRA_002092 _Plasmodiophora brassicae_.	GO:0004298, GO:0005839, GO:0043161, GO:0005634, GO:0031683, GO:0003924, GO:0019001, GO:0005737, GO:0016021, GO:0030154, GO:0010499, GO:0007186	K02737	Folding, sorting and degradation
Extracted_nucleotide_sequences__no_read_group___single__contig_98661	g38204.t1	#N/A			Unknown
Extracted_nucleotide_sequences__no_read_group___single__contig_98647	g62054.t1	#N/A			Unknown
Extracted_nucleotide_sequences__no_read_group___single__contig_98632	g38197.t1	fibronectin type III domain-containing protein _Actinoplanes friuliensis_.			Unknown
Extracted_nucleotide_sequences__no_read_group___single__contig_98573	g31745.t1	#N/A			Unknown
Extracted_nucleotide_sequences__no_read_group___single__contig_98570		No gene annotated at this loci
Extracted_nucleotide_sequences__no_read_group___single__contig_98567	g11832.t1	hypothetical protein GUITHDRAFT_136996 _Guillardia theta CCMP2712_.			Unknown
Extracted_nucleotide_sequences__no_read_group___single__contig_98527		No gene annotated at this loci
Extracted_nucleotide_sequences__no_read_group___single__contig_98517	g4155.t1	thioredoxin _Phytophthora parasitica_.			Unknown
Extracted_nucleotide_sequences__no_read_group___single__contig_9849		No gene annotated at this loci
Extracted_nucleotide_sequences__no_read_group___single__contig_98469	g62713.t1	mannosyl-oligosaccharide alpha-mannosidase _Blastocystis sp. subtype 4_.			Unknown
Extracted_nucleotide_sequences__no_read_group___single__contig_98447	g68404.t1	hypothetical protein PBRA_006993 _Plasmodiophora brassicae_.		K02208	Protein families: metabolism
Extracted_nucleotide_sequences__no_read_group___single__contig_9842	g13927.t1	hypothetical protein PBRA_005292 _Plasmodiophora brassicae_.			Unknown
Extracted_nucleotide_sequences__no_read_group___single__contig_98342	g55786.t1	predicted protein _Phaeodactylum tricornutum CCAP 1055/1_.		K11068	Protein families: signaling and cellular processes
Extracted_nucleotide_sequences__no_read_group___single__contig_98220	g22964.t1	#N/A			Unknown
Extracted_nucleotide_sequences__no_read_group___single__contig_9817	g44810.t1	#N/A			Unknown
Extracted_nucleotide_sequences__no_read_group___single__contig_98122	g62718.t1	hypothetical protein PROFUN_01839 _Planoprotostelium fungivorum_.	GO:0004571, GO:0005975, GO:0016020, GO:0005509		Unknown
Extracted_nucleotide_sequences__no_read_group___single__contig_98089		No gene annotated at this loci
Extracted_nucleotide_sequences__no_read_group___single__contig_98050	g7995.t1	response regulator _Desulfovibrio gracilis_.		K23573	Environmental Information Processing
Extracted_nucleotide_sequences__no_read_group___single__contig_9802	g32368.t1	hypothetical protein Poli38472_005512 _Pythium oligandrum_.	GO:0019773, GO:0006511, GO:0004175, GO:0070003, GO:0005634, GO:0003735, GO:0005737, GO:0010499, GO:0042788, GO:0016021, GO:0032025, GO:0010043, GO:0046686, GO:0010045, GO:0046688	K02730	Folding, sorting and degradation
Extracted_nucleotide_sequences__no_read_group___single__contig_97994	g34929.t1	#N/A			Unknown
Extracted_nucleotide_sequences__no_read_group___single__contig_97953	g19440.t1	Maf protein _Chondrus crispus_.		K06287	Unclassified
Extracted_nucleotide_sequences__no_read_group___single__contig_97945	g53448.t1	#N/A			Unknown
Extracted_nucleotide_sequences__no_read_group___single__contig_97937	g62512.t1	arginine N-methyltransferase 6 _Spatholobus suberectus_.	GO:0016274, GO:0035246		Unknown
Extracted_nucleotide_sequences__no_read_group___single__contig_97865	g17112.t1	histidine kinase, partial _Gammaproteobacteria bacterium_.			Unknown
Extracted_nucleotide_sequences__no_read_group___single__contig_97818	g29919.t1	Phospholipase/carboxylesterase/thioesterase _Syncephalis pseudoplumigaleata_.	GO:0016787, GO:0098734, GO:0005737, GO:0035601, GO:0016021, GO:0042159, GO:0006631, GO:0018215, GO:0140096	K06999	Unclassified
Extracted_nucleotide_sequences__no_read_group___single__contig_97809	g45875.t1	#N/A			Unknown
Extracted_nucleotide_sequences__no_read_group___single__contig_97686	g30537.t1	#N/A			Unknown
Extracted_nucleotide_sequences__no_read_group___single__contig_97647	g17139.t1	hypothetical protein M569_16991, partial _Genlisea aurea_.		K14328	Genetic Information Processing
Extracted_nucleotide_sequences__no_read_group___single__contig_97614	g17097.t1	unnamed protein product _mitochondrion_ _Plasmodiophora brassicae_.		K11644,K23573	Environmental Information Processing
Extracted_nucleotide_sequences__no_read_group___single__contig_97607	g78654.t1	hypothetical protein KFL_001120230 _Klebsormidium nitens_.	GO:0005886, GO:0016021	K07112	Unclassified
Extracted_nucleotide_sequences__no_read_group___single__contig_97606	g43647.t1	hypothetical protein PBRA_002211 _Plasmodiophora brassicae_.			Unknown
Extracted_nucleotide_sequences__no_read_group___single__contig_9760		No gene annotated at this loci
Extracted_nucleotide_sequences__no_read_group___single__contig_97511	g21608.t1	#N/A			Unknown
Extracted_nucleotide_sequences__no_read_group___single__contig_97401	g44436.t1	NAD_P_-binding protein _Rubripirellula obstinata_.		K18208	Unclassified
Extracted_nucleotide_sequences__no_read_group___single__contig_97355	g45861.t1	#N/A			Unknown
Extracted_nucleotide_sequences__no_read_group___single__contig_97351	g27057.t1	AMP-dependent synthetase _filamentous cyanobacterium CCP1_.			Unknown
Extracted_nucleotide_sequences__no_read_group___single__contig_97314	g17571.t1	#N/A			Unknown
Extracted_nucleotide_sequences__no_read_group___single__contig_97308	g27052.t1	hypothetical protein FNF28_04736 _Cafeteria roenbergensis_.	GO:0005245, GO:0034703, GO:0034765, GO:0070588, GO:0098797, GO:0005887, GO:0046872, GO:0005248, GO:0035725		Unknown
Extracted_nucleotide_sequences__no_read_group___single__contig_97297		No gene annotated at this loci
Extracted_nucleotide_sequences__no_read_group___single__contig_97267	g71932.t1	PREDICTED: heterogeneous nuclear ribonucleoprotein 1-like _Capsicum annuum_.			Unknown
Extracted_nucleotide_sequences__no_read_group___single__contig_97246	g17569.t1	#N/A			Unknown
Extracted_nucleotide_sequences__no_read_group___single__contig_97229	g10972.t1	PREDICTED: C-1-tetrahydrofolate synthase, cytoplasmic-like isoform X3 _Branchiostoma belcheri_.	GO:0004329, GO:0035999, GO:0004488, GO:0004477, GO:0055114, GO:0005524	K01938	Energy metabolism
Extracted_nucleotide_sequences__no_read_group___single__contig_97180	g59556.t1	#N/A			Unknown
Extracted_nucleotide_sequences__no_read_group___single__contig_97177	g5478.t1	#N/A			Unknown
Extracted_nucleotide_sequences__no_read_group___single__contig_97166	g27724.t1	hypothetical protein LSTR_LSTR001782 _Laodelphax striatellus_.		K23573	Signaling molecules and interaction
Extracted_nucleotide_sequences__no_read_group___single__contig_97139	g27058.t1	N-lysine methyltransferase-like protein _Raphidocelis subcapitata_.		K23573	Signaling molecules and interaction
Extracted_nucleotide_sequences__no_read_group___single__contig_97090		No gene annotated at this loci
Extracted_nucleotide_sequences__no_read_group___single__contig_97085		No gene annotated at this loci
Extracted_nucleotide_sequences__no_read_group___single__contig_97028	g1511.t1	hypothetical protein PBRA_006086 _Plasmodiophora brassicae_.	GO:0031683, GO:0007266, GO:0031526, GO:0001664, GO:0007186, GO:1905360, GO:0003924, GO:0019001, GO:0031234, GO:0003262, GO:0098797, GO:0048942, GO:0048897, GO:0043149, GO:0055113, GO:0014003, GO:0042074, GO:0009826, GO:0031584, GO:0007492, GO:0001525, GO:0030097, GO:0032956, GO:0019933		Unknown	1
Extracted_nucleotide_sequences__no_read_group___single__contig_96905	g1505.t1	#N/A			Unknown
Extracted_nucleotide_sequences__no_read_group___single__contig_96856	g61039.t1	#N/A			Unknown
Extracted_nucleotide_sequences__no_read_group___single__contig_96759	g68060.t1	#N/A			Unknown
Extracted_nucleotide_sequences__no_read_group___single__contig_96748	g61033.t1	hypothetical protein CcCBS67573_g01790 _Chytriomyces confervae_.			Unknown
Extracted_nucleotide_sequences__no_read_group___single__contig_96747	g29895.t1	hypothetical protein GPECTOR_25g369 _Gonium pectorale_.			Unknown
Extracted_nucleotide_sequences__no_read_group___single__contig_96732		No gene annotated at this loci
Extracted_nucleotide_sequences__no_read_group___single__contig_96731	g9229.t1	hypothetical protein GUITHDRAFT_103717 _Guillardia theta CCMP2712_.		K00036	Carbohydrate metabolism
Extracted_nucleotide_sequences__no_read_group___single__contig_96729	g33807.t1	hypothetical protein BDK51DRAFT_29285 _Blyttiomyces helicus_.		K22746	Unclassified
Extracted_nucleotide_sequences__no_read_group___single__contig_96681	g29894.t1	dolichyl-phosphate-mannose-protein mannosyltransferase _Galdieria sulphuraria_.		K00728	Glycan biosynthesis and metabolism
Extracted_nucleotide_sequences__no_read_group___single__contig_96650	g33805.t1	unnamed protein product _mitochondrion_ _Plasmodiophora brassicae_.			Unknown
Extracted_nucleotide_sequences__no_read_group___single__contig_96630	g63865.t1	Uncharacterized protein G01um101420_87 _Parcubacteria group bacterium Gr01-1014_20_.			Unknown
Extracted_nucleotide_sequences__no_read_group___single__contig_96619	g18513.t1	#N/A			Unknown
Extracted_nucleotide_sequences__no_read_group___single__contig_96616	g63864.t1	#N/A			Unknown
Extracted_nucleotide_sequences__no_read_group___single__contig_96589	g1048.t1	hypothetical protein PTSG_03327 _Salpingoeca rosetta_.			Unknown
Extracted_nucleotide_sequences__no_read_group___single__contig_96560	g1047.t1	Splicing factor U2af 38 kDa subunit _Zostera marina_.	GO:0089701, GO:0000398, GO:0003723, GO:0046872, GO:0005681	K12836	Genetic Information Processing
Extracted_nucleotide_sequences__no_read_group___single__contig_96474	g15914.t1	#N/A			Unknown
Extracted_nucleotide_sequences__no_read_group___single__contig_96465		No gene annotated at this loci
Extracted_nucleotide_sequences__no_read_group___single__contig_96462	g83023.t1	hypothetical protein RMATCC62417_05165 _Rhizopus microsporus_.			Unknown
Extracted_nucleotide_sequences__no_read_group___single__contig_96460	g15906.t1	hypothetical protein PBRA_003308 _Plasmodiophora brassicae_.			Unknown
Extracted_nucleotide_sequences__no_read_group___single__contig_96425	g33913.t1	hypothetical protein _Monosiga brevicollis MX1_.			Unknown
Extracted_nucleotide_sequences__no_read_group___single__contig_96386	g7878.t1	#N/A			Unknown
Extracted_nucleotide_sequences__no_read_group___single__contig_96383	g33902.t1	protein kinase domain containing protein _Acanthamoeba castellanii str. Neff_.		K23573	Signaling molecules and interaction
Extracted_nucleotide_sequences__no_read_group___single__contig_96352	g12604.t1	#N/A			Unknown
Extracted_nucleotide_sequences__no_read_group___single__contig_96338	g12997.t1	#N/A			Unknown
Extracted_nucleotide_sequences__no_read_group___single__contig_96296	g6174.t1	#N/A			Unknown
Extracted_nucleotide_sequences__no_read_group___single__contig_96241	g16523.t1	nuclear speckle splicing regulatory protein 1 _Citrus clementina_.		K13206	Protein families: genetic information processing
Extracted_nucleotide_sequences__no_read_group___single__contig_96179	g47752.t1	#N/A			Unknown
Extracted_nucleotide_sequences__no_read_group___single__contig_96154	g47757.t1	#N/A			Unknown
Extracted_nucleotide_sequences__no_read_group___single__contig_96148	g63589.t1	#N/A			Unknown
Extracted_nucleotide_sequences__no_read_group___single__contig_96105	g53804.t1	#N/A			Unknown
Extracted_nucleotide_sequences__no_read_group___single__contig_96028	g8130.t1	hypothetical protein AMSG_02635, partial _Thecamonas trahens ATCC 50062_.		K23573	Signaling molecules and interaction
Extracted_nucleotide_sequences__no_read_group___single__contig_95933	g47044.t1	tRNA 2'-phosphotransferase 1 _Symbiodinium microadriaticum_.			Unknown
Extracted_nucleotide_sequences__no_read_group___single__contig_95911	g29002.t1	hypothetical protein PBRA_007085 _Plasmodiophora brassicae_.			Unknown
Extracted_nucleotide_sequences__no_read_group___single__contig_95868	g67113.t1	DEAD-box ATP-dependent RNA helicase 21-like _Quercus suber_.			Unknown
Extracted_nucleotide_sequences__no_read_group___single__contig_95858	g65259.t1	unnamed protein product _Pseudo-nitzschia multistriata_.		K23573	Signaling molecules and interaction
Extracted_nucleotide_sequences__no_read_group___single__contig_95857	g41590.t1	#N/A			Unknown
Extracted_nucleotide_sequences__no_read_group___single__contig_95855	g5056.t1	glutathione peroxidase _Coccomyxa subellipsoidea C-169_.	GO:0004602, GO:0006979, GO:0005829, GO:0098869, GO:0005635, GO:0005739, GO:0047066, GO:0008430, GO:0042802, GO:0031312, GO:0016787, GO:0055114, GO:0110075, GO:0007283, GO:0031968, GO:0043069, GO:0031907, GO:0019866, GO:0005777, GO:0070062, GO:0006325, GO:0030008, GO:0019372, GO:0019369, GO:0005794, GO:0009536, GO:0005783, GO:0016021, GO:0062197, GO:0030178, GO:0007275, GO:0007031, GO:0042759, GO:…	K00432,K23573	Lipid metabolism
Extracted_nucleotide_sequences__no_read_group___single__contig_95818	g41589.t1	alpha/beta hydrolase fold domain-containing protein _Epibacterium mobile_.			Unknown
Extracted_nucleotide_sequences__no_read_group___single__contig_95803	g42179.t1	#N/A			Unknown
Extracted_nucleotide_sequences__no_read_group___single__contig_95801	g42175.t1	guanine nucleotide binding protein, alpha subunit _Hesseltinella vesiculosa_.	GO:0031683, GO:0007188, GO:0005938, GO:0045202, GO:0003924, GO:0019001, GO:1905360, GO:0032550, GO:0031234, GO:0062035, GO:0032223, GO:0098797, GO:0050960, GO:0035639, GO:0043051, GO:0032555, GO:0016021, GO:0046662, GO:0032094, GO:0048681, GO:0043495, GO:0016907, GO:0007212, GO:0007213, GO:0019901, GO:0050829, GO:0001664, GO:0046872, GO:0042493, GO:0040012, GO:2000292, GO:1900195, GO:0090038, GO:…		Unknown
Extracted_nucleotide_sequences__no_read_group___single__contig_95794	g81535.t1	#N/A			Unknown
Extracted_nucleotide_sequences__no_read_group___single__contig_95771	g39169.t1	hypothetical protein EON62_01785, partial _archaeon_.		K03498,K23573	Protein families: signaling and cellular processes
Extracted_nucleotide_sequences__no_read_group___single__contig_95731	g42964.t1	hypothetical protein BZG36_01474 _Bifiguratus adelaidae_.	GO:0000104, GO:0055114, GO:0016156, GO:0020037, GO:0046872		Unknown
Extracted_nucleotide_sequences__no_read_group___single__contig_95714	g41596.t1	unnamed protein product _mitochondrion_ _Plasmodiophora brassicae_.			Unknown
Extracted_nucleotide_sequences__no_read_group___single__contig_95684	g51550.t1	#N/A			Unknown
Extracted_nucleotide_sequences__no_read_group___single__contig_95635	g6951.t1	hypothetical protein _Nostoc sp. ATCC 53789_.			Unknown
Extracted_nucleotide_sequences__no_read_group___single__contig_95606	g2716.t1	hypothetical protein GUITHDRAFT_102843 _Guillardia theta CCMP2712_.			Unknown
Extracted_nucleotide_sequences__no_read_group___single__contig_9552	g51711.t1	#N/A			Unknown
Extracted_nucleotide_sequences__no_read_group___single__contig_95508	g9009.t1	BTB/POZ domain-containing protein _Candidatus Protochlamydia amoebophila_.			Unknown
Extracted_nucleotide_sequences__no_read_group___single__contig_95497	g5904.t1	#N/A			Unknown
Extracted_nucleotide_sequences__no_read_group___single__contig_95481	g19359.t1	#N/A			Unknown
Extracted_nucleotide_sequences__no_read_group___single__contig_95467	g56159.t1	asparagine synthase B _Stenotrophomonas sp. 14-69-23_.	GO:0004066, GO:0006529, GO:0005829, GO:0006541, GO:0005524, GO:0070982, GO:0043604	K01953	Amino acid metabolism
Extracted_nucleotide_sequences__no_read_group___single__contig_95449	g81242.t1	hypothetical protein DRP78_04215 _Candidatus Omnitrophica bacterium_.			Unknown
Extracted_nucleotide_sequences__no_read_group___single__contig_95443	g1804.t1	#N/A			Unknown
Extracted_nucleotide_sequences__no_read_group___single__contig_95442	g1803.t1	hypothetical protein RP20_CCG017377 _Aedes albopictus_.			Unknown	1
Extracted_nucleotide_sequences__no_read_group___single__contig_95398	g54716.t1	#N/A			Unknown
Extracted_nucleotide_sequences__no_read_group___single__contig_9536	g21079.t1	hypothetical protein PROFUN_07493 _Planoprotostelium fungivorum_.			Unknown
Extracted_nucleotide_sequences__no_read_group___single__contig_95306	g1121.t1	Adenylate kinase _Ostreococcus tauri_.		K00939	Nucleotide metabolism
Extracted_nucleotide_sequences__no_read_group___single__contig_95267	g8928.t1	malate dehydrogenase _Sulfitobacter noctilucicola_.		K00029	Carbohydrate metabolism
Extracted_nucleotide_sequences__no_read_group___single__contig_95254	g8927.t1	#N/A			Unknown
Extracted_nucleotide_sequences__no_read_group___single__contig_95247	g58135.t1	unnamed protein product _Vitrella brassicaformis CCMP3155_.		K23573	Signaling molecules and interaction
Extracted_nucleotide_sequences__no_read_group___single__contig_95220	g58134.t1	PREDICTED: kelch-like protein 17 isoform X1 _Priapulus caudatus_.			Unknown
Extracted_nucleotide_sequences__no_read_group___single__contig_9522	g44172.t1	#N/A			Unknown
Extracted_nucleotide_sequences__no_read_group___single__contig_95172	g77599.t1	PREDICTED: oxidoreductase NAD-binding domain-containing protein 1 _Paralichthys olivaceus_.			Unknown
Extracted_nucleotide_sequences__no_read_group___single__contig_95147	g77598.t1	uncharacterized protein LOC18094018 isoform X2 _Populus trichocarpa_.			Unknown
Extracted_nucleotide_sequences__no_read_group___single__contig_95140	g16994.t1	#N/A			Unknown
Extracted_nucleotide_sequences__no_read_group___single__contig_95119	g67009.t1	#N/A			Unknown
Extracted_nucleotide_sequences__no_read_group___single__contig_95042	g36965.t1	#N/A			Unknown	1
Extracted_nucleotide_sequences__no_read_group___single__contig_95041	g59496.t1	amine oxidase _Ostreococcus lucimarinus CCE9901_.	GO:0016491, GO:0055114	K23573	Signaling molecules and interaction
Extracted_nucleotide_sequences__no_read_group___single__contig_95021	g36228.t1	#N/A			Unknown
Extracted_nucleotide_sequences__no_read_group___single__contig_95020	g80383.t1	hypothetical protein _Plasticicumulans acidivorans_.	GO:0106307, GO:0006470, GO:0000164, GO:0106306, GO:0072357, GO:0030289, GO:0034399, GO:0033192, GO:0097720, GO:0000794, GO:0005516, GO:0015035, GO:0022857, GO:0005955, GO:0046872, GO:0016307, GO:0005815, GO:0005524, GO:0020036, GO:0010948, GO:0072411, GO:0016021, GO:0010639, GO:2000002, GO:1902660, GO:2001034, GO:1900486, GO:0051447, GO:1900490, GO:0040020, GO:1903379, GO:0071963, GO:0000724, GO:…	K04382	Genetic Information Processing
Extracted_nucleotide_sequences__no_read_group___single__contig_94958		No gene annotated at this loci
Extracted_nucleotide_sequences__no_read_group___single__contig_94911		No gene annotated at this loci
Extracted_nucleotide_sequences__no_read_group___single__contig_9487	g51710.t1	hypothetical protein CAOG_01102 _Capsaspora owczarzaki ATCC 30864_.		K23573	Signaling molecules and interaction
Extracted_nucleotide_sequences__no_read_group___single__contig_94867		No gene annotated at this loci
Extracted_nucleotide_sequences__no_read_group___single__contig_94863	g29340.t1	hypothetical protein JH06_3572 _Blastocystis sp. subtype 4_.			Unknown
Extracted_nucleotide_sequences__no_read_group___single__contig_94822	g6486.t1	#N/A			Unknown
Extracted_nucleotide_sequences__no_read_group___single__contig_94777	g1234.t1	#N/A			Unknown	1
Extracted_nucleotide_sequences__no_read_group___single__contig_94759	g42059.t1	#N/A			Unknown
Extracted_nucleotide_sequences__no_read_group___single__contig_9466	g15103.t1	hypothetical protein AMSG_10913 _Thecamonas trahens ATCC 50062_.		K23573	Signaling molecules and interaction
Extracted_nucleotide_sequences__no_read_group___single__contig_94658	g22667.t1	hypothetical protein THAOC_34669 _Thalassiosira oceanica_.			Unknown
Extracted_nucleotide_sequences__no_read_group___single__contig_94634	g79338.t1	Nucleic acid-binding OB-fold-like protein _Klebsormidium nitens_.			Unknown
Extracted_nucleotide_sequences__no_read_group___single__contig_94600	g60254.t1	#N/A			Unknown
Extracted_nucleotide_sequences__no_read_group___single__contig_94498	g51556.t1	#N/A			Unknown
Extracted_nucleotide_sequences__no_read_group___single__contig_94476	g29422.t1	hypothetical protein FNF28_07299 _Cafeteria roenbergensis_.		K23573	Signaling molecules and interaction
Extracted_nucleotide_sequences__no_read_group___single__contig_94446	g37802.t1	#N/A			Unknown
Extracted_nucleotide_sequences__no_read_group___single__contig_94420	g21613.t1	#N/A			Unknown
Extracted_nucleotide_sequences__no_read_group___single__contig_94419	g13947.t1	RNA transcription, translation and transport factor protein _Tetranychus urticae_.		K15433	Protein families: genetic information processing
Extracted_nucleotide_sequences__no_read_group___single__contig_94405	g79340.t1	DNA polymerase I _bacterium HR18_.			Unknown
Extracted_nucleotide_sequences__no_read_group___single__contig_94358	g21612.t1	dihydroanticapsin dehydrogenase _Microbacterium saperdae_.			Unknown
Extracted_nucleotide_sequences__no_read_group___single__contig_94295	g55654.t1	#N/A			Unknown
Extracted_nucleotide_sequences__no_read_group___single__contig_94250	g12726.t1	carbamoyl phosphate synthase small subunit _Candidatus Magasanikbacteria bacterium RIFOXYD2_FULL_39_9_.			Unknown
Extracted_nucleotide_sequences__no_read_group___single__contig_94234	g11276.t1	protein transport protein Sec24-like At3g07100 isoform X1 _Ananas comosus_.		K14007	Folding, sorting and degradation
Extracted_nucleotide_sequences__no_read_group___single__contig_94223	g63390.t1	pyruvate kinase _Sargassum vachellianum_.		K00873	Carbohydrate metabolism
Extracted_nucleotide_sequences__no_read_group___single__contig_94147	g40032.t1	putative box C/D snoRNA protein SPCC613.07 _Setaria italica_.			Unknown
Extracted_nucleotide_sequences__no_read_group___single__contig_94135	g21620.t1	enoyl-CoA hydratase _Jatrophihabitans sp._.		K23573	Signaling molecules and interaction
Extracted_nucleotide_sequences__no_read_group___single__contig_94111	g15645.t1	#N/A			Unknown
Extracted_nucleotide_sequences__no_read_group___single__contig_94099	g60263.t1	elongation factor Tu GTP binding domain containing protein _Acanthamoeba castellanii str. Neff_.			Unknown
Extracted_nucleotide_sequences__no_read_group___single__contig_94046	g11390.t1	#N/A			Unknown
Extracted_nucleotide_sequences__no_read_group___single__contig_93950	g60265.t1	transcription initiation factor TFIID subunit 14b isoform X1 _Jatropha curcas_.	GO:0005634, GO:0006355	K11341	Protein families: genetic information processing
Extracted_nucleotide_sequences__no_read_group___single__contig_93876	g13950.t1	unnamed protein product _mitochondrion_ _Plasmodiophora brassicae_.			Unknown
Extracted_nucleotide_sequences__no_read_group___single__contig_93861	g42532.t1	#N/A			Unknown
Extracted_nucleotide_sequences__no_read_group___single__contig_93851	g57230.t1	#N/A			Unknown
Extracted_nucleotide_sequences__no_read_group___single__contig_93850	g51109.t1	putative carbohydrate-binding protein _Chamaesiphon minutus PCC 6605_.			Unknown
Extracted_nucleotide_sequences__no_read_group___single__contig_93790	g39784.t1	uncharacterized protein LOC105433506 isoform X1 _Pogonomyrmex barbatus_.			Unknown
Extracted_nucleotide_sequences__no_read_group___single__contig_93734	g35208.t1	hypothetical protein BROFUL_02314 _Candidatus Brocadia fulgida_.		K01992	Protein families: signaling and cellular processes
Extracted_nucleotide_sequences__no_read_group___single__contig_93703	g23156.t1	mitochondrial carrier _Nannochloropsis gaditana_.	GO:0016021		Unknown
Extracted_nucleotide_sequences__no_read_group___single__contig_93702	g23164.t1	Ankyrin-3 _Symbiodinium microadriaticum_.			Unknown
Extracted_nucleotide_sequences__no_read_group___single__contig_93698	g437.t1	uncharacterized protein LOC110674851 isoform X3 _Aedes aegypti_.			Unknown
Extracted_nucleotide_sequences__no_read_group___single__contig_93642		No gene annotated at this loci
Extracted_nucleotide_sequences__no_read_group___single__contig_93576	g14164.t1	#N/A			Unknown
Extracted_nucleotide_sequences__no_read_group___single__contig_93567	g27332.t1	#N/A			Unknown
Extracted_nucleotide_sequences__no_read_group___single__contig_93547	g25345.t1	#N/A			Unknown
Extracted_nucleotide_sequences__no_read_group___single__contig_93470	g18261.t1	#N/A			Unknown
Extracted_nucleotide_sequences__no_read_group___single__contig_93446	g4743.t1	hypothetical protein SPRG_09110 _Saprolegnia parasitica CBS 223.65_.			Unknown
Extracted_nucleotide_sequences__no_read_group___single__contig_93443		No gene annotated at this loci
Extracted_nucleotide_sequences__no_read_group___single__contig_93410		No gene annotated at this loci
Extracted_nucleotide_sequences__no_read_group___single__contig_93397	g57234.t1	nitrogen permase, putative _Acanthamoeba castellanii str. Neff_.		K20405	Signal transduction
Extracted_nucleotide_sequences__no_read_group___single__contig_93332	g3591.t1	#N/A			Unknown
Extracted_nucleotide_sequences__no_read_group___single__contig_93320		No gene annotated at this loci
Extracted_nucleotide_sequences__no_read_group___single__contig_93318	g18259.t1	hypothetical protein KFL_001790250 _Klebsormidium nitens_.			Unknown
Extracted_nucleotide_sequences__no_read_group___single__contig_93307	g433.t1	hypothetical protein AK812_SmicGene2989 _Symbiodinium microadriaticum_.			Unknown
Extracted_nucleotide_sequences__no_read_group___single__contig_93291	g32179.t1	PREDICTED: laccase-4-like _Branchiostoma belcheri_.			Unknown
Extracted_nucleotide_sequences__no_read_group___single__contig_93217	g25342.t1	kynureninase _Hymenobacter aquaticus_.	GO:0030429, GO:0097053, GO:0005737, GO:0043420, GO:0034354, GO:0030170, GO:0019805, GO:0006569	K01556,K23573	Amino acid metabolism
Extracted_nucleotide_sequences__no_read_group___single__contig_93171	g45417.t1	#N/A			Unknown
Extracted_nucleotide_sequences__no_read_group___single__contig_93168	g46091.t1	adenosine deaminase _Chlorella sorokiniana_.		K01488	Nucleotide metabolism
Extracted_nucleotide_sequences__no_read_group___single__contig_93163	g10549.t1	NAD-dependent DNA ligase LigA _Micavibrio aeruginosavorus_.		K01972	Genetic Information Processing
Extracted_nucleotide_sequences__no_read_group___single__contig_93155	g73512.t1	sulfatase-modifying factor 1 isoform X1 _Paramormyrops kingsleyae_.	GO:0005788, GO:0120147, GO:0018158, GO:1903135, GO:0043687, GO:0042802, GO:0055114, GO:0016021	K13444	Transport and catabolism
Extracted_nucleotide_sequences__no_read_group___single__contig_93149	g66707.t1	#N/A			Unknown
Extracted_nucleotide_sequences__no_read_group___single__contig_93133	g11942.t1	#N/A			Unknown
Extracted_nucleotide_sequences__no_read_group___single__contig_93109	g68922.t1	hypothetical protein EVB10_09190 _Verrucomicrobiaceae bacterium_.			Unknown
Extracted_nucleotide_sequences__no_read_group___single__contig_93101	g68921.t1	#N/A			Unknown
Extracted_nucleotide_sequences__no_read_group___single__contig_93040	g36838.t1	anoctamin-8-like _Dendronephthya gigantea_.		K23573	Signaling molecules and interaction
Extracted_nucleotide_sequences__no_read_group___single__contig_93035	g28456.t1	#N/A			Unknown
Extracted_nucleotide_sequences__no_read_group___single__contig_9295	g51699.t1	unnamed protein product _mitochondrion_ _Plasmodiophora brassicae_.			Unknown
Extracted_nucleotide_sequences__no_read_group___single__contig_92948	g28453.t1	protein MON2 homolog _Acropora millepora_.		K23573	Signaling molecules and interaction
Extracted_nucleotide_sequences__no_read_group___single__contig_92935	g36244.t1	hypothetical protein BC332_11139 _Capsicum chinense_.			Unknown
Extracted_nucleotide_sequences__no_read_group___single__contig_92897	g14014.t1	helicase _Heterostelium album PN500_.			Unknown
Extracted_nucleotide_sequences__no_read_group___single__contig_92863	g9803.t1	#N/A			Unknown
Extracted_nucleotide_sequences__no_read_group___single__contig_92847		No gene annotated at this loci
Extracted_nucleotide_sequences__no_read_group___single__contig_92837	g24721.t1	hypothetical protein SPRG_19591 _Saprolegnia parasitica CBS 223.65_.			Unknown
Extracted_nucleotide_sequences__no_read_group___single__contig_92831	g35100.t1	Chain A, thioredoxin f2.			Unknown
Extracted_nucleotide_sequences__no_read_group___single__contig_92830	g25919.t1	#N/A			Unknown
Extracted_nucleotide_sequences__no_read_group___single__contig_92828	g78302.t1	hypothetical protein CAPTEDRAFT_223861 _Capitella teleta_.		K10798	Genetic Information Processing
Extracted_nucleotide_sequences__no_read_group___single__contig_92814	g9626.t1	transmembrane protein 97-like _Crassostrea virginica_.	GO:0004571, GO:0005975, GO:0044322, GO:0036509, GO:0031410, GO:1904382, GO:0005509, GO:0016020, GO:0070569, GO:0031984, GO:1903561, GO:0005794, GO:0006486, GO:0035010, GO:0006491, GO:0036512, GO:0036511, GO:0036510		Unknown
Extracted_nucleotide_sequences__no_read_group___single__contig_92808	g24716.t1	hypothetical protein B6D38_04040 _Anaerolineae bacterium UTCFX1_.		K11265,K23573	Nucleotide metabolism
Extracted_nucleotide_sequences__no_read_group___single__contig_92790	g2942.t1	#N/A			Unknown
Extracted_nucleotide_sequences__no_read_group___single__contig_92762	g24702.t1	#N/A			Unknown
Extracted_nucleotide_sequences__no_read_group___single__contig_92759	g24699.t1	unnamed protein product _mitochondrion_ _Plasmodiophora brassicae_.		K10134	Cell growth and death
Extracted_nucleotide_sequences__no_read_group___single__contig_92721	g24720.t1	unnamed protein product _mitochondrion_ _Plasmodiophora brassicae_.	GO:0106307, GO:0006470, GO:0000164, GO:0106306, GO:0005977, GO:0072357, GO:0032154, GO:0030496, GO:0005096, GO:0051301, GO:0005634, GO:0016705, GO:0005506, GO:0070013, GO:0043233, GO:0020037, GO:0001525, GO:0043232, GO:0005739, GO:0019866, GO:0016021, GO:0043153, GO:0032922, GO:0043547, GO:0007049, GO:0055114	K06269	Genetic Information Processing
Extracted_nucleotide_sequences__no_read_group___single__contig_92705	g24717.t1	#N/A			Unknown
Extracted_nucleotide_sequences__no_read_group___single__contig_92682	g37505.t1	LOW QUALITY PROTEIN: formin-like protein 20 _Prunus avium_.		K23573	Signaling molecules and interaction
Extracted_nucleotide_sequences__no_read_group___single__contig_92672		No gene annotated at this loci
Extracted_nucleotide_sequences__no_read_group___single__contig_92647	g26455.t1	hypothetical protein EMIHUDRAFT_120995 _Emiliania huxleyi CCMP1516_.			Unknown
Extracted_nucleotide_sequences__no_read_group___single__contig_92615		No gene annotated at this loci
Extracted_nucleotide_sequences__no_read_group___single__contig_92583	g20014.t1	hypothetical protein EMIHUDRAFT_195386 _Emiliania huxleyi CCMP1516_.	GO:0016702, GO:0055114, GO:0046872		Unknown
Extracted_nucleotide_sequences__no_read_group___single__contig_92568		No gene annotated at this loci
Extracted_nucleotide_sequences__no_read_group___single__contig_92524	g74352.t1	PAS domain S-box protein _Deltaproteobacteria bacterium_.			Unknown			1
Extracted_nucleotide_sequences__no_read_group___single__contig_92440	g20979.t1	#N/A			Unknown
Extracted_nucleotide_sequences__no_read_group___single__contig_92380	g74363.t1	#N/A			Unknown
Extracted_nucleotide_sequences__no_read_group___single__contig_92377	g65054.t1	#N/A			Unknown
Extracted_nucleotide_sequences__no_read_group___single__contig_92309	g20976.t1	DUF3598 family protein _Cyanobium usitatum_.			Unknown		1
Extracted_nucleotide_sequences__no_read_group___single__contig_92276	g65053.t1	cysteine synthase A _Desulfovibrio desulfuricans_.		K01738	Energy metabolism
Extracted_nucleotide_sequences__no_read_group___single__contig_92267	g17098.t1	beta-1,3-galactosyltransferase 4, partial _Apteryx rowi_.		K23573	Signaling molecules and interaction
Extracted_nucleotide_sequences__no_read_group___single__contig_92263	g23632.t1	#N/A			Unknown
Extracted_nucleotide_sequences__no_read_group___single__contig_92237	g36985.t1	hypothetical protein _Cellulomonas sp. PhB143_.			Unknown
Extracted_nucleotide_sequences__no_read_group___single__contig_92224	g65043.t1	hypothetical protein PBRA_005760 _Plasmodiophora brassicae_.	GO:0003924, GO:0007165, GO:0016020, GO:0005525, GO:0071944, GO:0010951, GO:0004866, GO:0019003		Unknown
Extracted_nucleotide_sequences__no_read_group___single__contig_92210	g65041.t1	PREDICTED: kelch-like protein 3 isoform X1 _Strongylocentrotus purpuratus_.			Unknown
Extracted_nucleotide_sequences__no_read_group___single__contig_92196		No gene annotated at this loci
Extracted_nucleotide_sequences__no_read_group___single__contig_92189	g2279.t1	peptidase C19 family protein _Tieghemostelium lacteum_.		K11855	Protein families: metabolism
Extracted_nucleotide_sequences__no_read_group___single__contig_92174		No gene annotated at this loci
Extracted_nucleotide_sequences__no_read_group___single__contig_92115	g19609.t1	Methyltransferase FkbM _Ostreococcus tauri_.			Unknown
Extracted_nucleotide_sequences__no_read_group___single__contig_92084	g25311.t1	TBC1 domain family member 5 homolog related, putative _Babesia ovata_.			Unknown
Extracted_nucleotide_sequences__no_read_group___single__contig_92083		No gene annotated at this loci
Extracted_nucleotide_sequences__no_read_group___single__contig_92067	g25310.t1	#N/A			Unknown
Extracted_nucleotide_sequences__no_read_group___single__contig_92032	g37593.t1	hypothetical protein _Monosiga brevicollis MX1_.			Unknown
Extracted_nucleotide_sequences__no_read_group___single__contig_91998	g19620.t1	hypothetical protein KFL_001490060 _Klebsormidium nitens_.			Unknown
Extracted_nucleotide_sequences__no_read_group___single__contig_91972	g26126.t1	#N/A			Unknown
Extracted_nucleotide_sequences__no_read_group___single__contig_91855	g28367.t1	#N/A			Unknown
Extracted_nucleotide_sequences__no_read_group___single__contig_91850	g66019.t1	putative C-S lyase _Halothiobacillus sp. LS2_.		K14155,K13172,K23573	Amino acid metabolism
Extracted_nucleotide_sequences__no_read_group___single__contig_91786	g25304.t1	#N/A			Unknown
Extracted_nucleotide_sequences__no_read_group___single__contig_91753		No gene annotated at this loci
Extracted_nucleotide_sequences__no_read_group___single__contig_91727		No gene annotated at this loci
Extracted_nucleotide_sequences__no_read_group___single__contig_91503	g57618.t1	PREDICTED: protein ecdysoneless homolog _Chinchilla lanigera_.		K23573	Signaling molecules and interaction
Extracted_nucleotide_sequences__no_read_group___single__contig_91485	g52230.t1	#N/A			Unknown
Extracted_nucleotide_sequences__no_read_group___single__contig_91469	g7474.t1	#N/A			Unknown
Extracted_nucleotide_sequences__no_read_group___single__contig_91446	g1835.t1	putative oxidoreductase YqkF _Symbiodinium microadriaticum_.			Unknown
Extracted_nucleotide_sequences__no_read_group___single__contig_91433	g74394.t1	SacI homology domain-containing protein _Dimargaris cristalligena_.		K22913	Carbohydrate metabolism
Extracted_nucleotide_sequences__no_read_group___single__contig_91285	g76023.t1	#N/A			Unknown
Extracted_nucleotide_sequences__no_read_group___single__contig_91261	g80314.t1	#N/A	GO:0005730, GO:0005525, GO:0042254, GO:0071049, GO:0071034, GO:0071051, GO:0043928, GO:0034475, GO:0071038, GO:0000177, GO:0071035, GO:0000176, GO:0003723, GO:0005739, GO:0034427, GO:0016020, GO:0090503	K06943	Genetic Information Processing
Extracted_nucleotide_sequences__no_read_group___single__contig_91250	g4373.t1	#N/A			Unknown
Extracted_nucleotide_sequences__no_read_group___single__contig_91249	g4373.t1	#N/A			Unknown
Extracted_nucleotide_sequences__no_read_group___single__contig_91238	g80315.t1	PREDICTED: nucleolar GTP-binding protein 1-like _Branchiostoma belcheri_.			Unknown
Extracted_nucleotide_sequences__no_read_group___single__contig_91235		No gene annotated at this loci
Extracted_nucleotide_sequences__no_read_group___single__contig_91212		No gene annotated at this loci
Extracted_nucleotide_sequences__no_read_group___single__contig_91172	g2239.t1	hypothetical protein SAMD00019534_070340 _Acytostelium subglobosum LB1_.			Unknown
Extracted_nucleotide_sequences__no_read_group___single__contig_91168	g1152.t1	#N/A			Unknown
Extracted_nucleotide_sequences__no_read_group___single__contig_91164	g37663.t1	hypothetical protein H310_12805 _Aphanomyces invadans_.	GO:0005525, GO:0071230, GO:0005764, GO:0032008	K16186,K17776	Protein families: metabolism
Extracted_nucleotide_sequences__no_read_group___single__contig_91144	g44777.t1	hypothetical protein PTSG_03469 _Salpingoeca rosetta_.	GO:0016491, GO:0055114, GO:0005829, GO:0005634, GO:0046872		Unknown
Extracted_nucleotide_sequences__no_read_group___single__contig_9113	g43953.t1	#N/A			Unknown
Extracted_nucleotide_sequences__no_read_group___single__contig_91085	g28716.t1	#N/A			Unknown
Extracted_nucleotide_sequences__no_read_group___single__contig_91053	g1524.t1	#N/A	GO:0003676		Unknown
Extracted_nucleotide_sequences__no_read_group___single__contig_90919	g27313.t1	#N/A			Unknown
Extracted_nucleotide_sequences__no_read_group___single__contig_90887	g73962.t1	#N/A			Unknown
Extracted_nucleotide_sequences__no_read_group___single__contig_9081	g25291.t1	#N/A			Unknown
Extracted_nucleotide_sequences__no_read_group___single__contig_90799	g81004.t1	#N/A			Unknown
Extracted_nucleotide_sequences__no_read_group___single__contig_90790	g81016.t1	2-aminoethanethiol dioxygenase _Chrysochromulina tobinii_.			Unknown
Extracted_nucleotide_sequences__no_read_group___single__contig_90675	g25646.t1	#N/A			Unknown
Extracted_nucleotide_sequences__no_read_group___single__contig_90541	g75808.t1	hypothetical protein _macronuclear_ _Paramecium tetraurelia strain d4-2_.		K14572	Genetic Information Processing
Extracted_nucleotide_sequences__no_read_group___single__contig_90443	g80996.t1	YqgE/AlgH family protein _Parabacteroides sp. AM08-6_.			Unknown
Extracted_nucleotide_sequences__no_read_group___single__contig_90441	g83281.t1	#N/A			Unknown
Extracted_nucleotide_sequences__no_read_group___single__contig_90388	g3624.t1	morn motif-containing protein _uncultured marine thaumarchaeote AD1000_11_E10_.			Unknown
Extracted_nucleotide_sequences__no_read_group___single__contig_90382	g83452.t1	putative small nuclear ribonucleoprotein g-like protein _Chrysochromulina tobinii_.		K05692	Cellular Processes
Extracted_nucleotide_sequences__no_read_group___single__contig_90340	g75795.t1	Dynein heavy chain 12, axonemal _Symbiodinium microadriaticum_.		K06872	Unclassified
Extracted_nucleotide_sequences__no_read_group___single__contig_90332	g18518.t1	methyltransferase-like protein 13 _Stylophora pistillata_.			Unknown
Extracted_nucleotide_sequences__no_read_group___single__contig_90311	g46486.t1	#N/A			Unknown
Extracted_nucleotide_sequences__no_read_group___single__contig_90293	g75794.t1	cleavage and polyadenylation specificity factor subunit 5 _Klebsormidium nitens_.		K14397	Genetic Information Processing
Extracted_nucleotide_sequences__no_read_group___single__contig_9026	g68890.t1	#N/A			Unknown
Extracted_nucleotide_sequences__no_read_group___single__contig_90220	g72279.t1	regulatory particle non-ATPase 12A _Artemisia annua_.		K03031	Folding, sorting and degradation
Extracted_nucleotide_sequences__no_read_group___single__contig_90215	g8918.t1	conserved unknown protein _Ectocarpus siliculosus_.			Unknown
Extracted_nucleotide_sequences__no_read_group___single__contig_90214	g51224.t1	hypothetical protein PTSG_02296 _Salpingoeca rosetta_.			Unknown
Extracted_nucleotide_sequences__no_read_group___single__contig_90105	g76726.t1	putative sodium-coupled neutral amino acid transporter 6 _Symbiodinium microadriaticum_.			Unknown	1
Extracted_nucleotide_sequences__no_read_group___single__contig_90095	g15062.t1	#N/A			Unknown
Extracted_nucleotide_sequences__no_read_group___single__contig_89998	g14584.t1	#N/A			Unknown
Extracted_nucleotide_sequences__no_read_group___single__contig_89984	g23063.t1	succinate dehydrogenase, putative _Perkinsus marinus ATCC 50983_.		K00241	Carbohydrate metabolism
Extracted_nucleotide_sequences__no_read_group___single__contig_89955	g67104.t1	hypothetical protein BBJ28_00021350, partial _Nothophytophthora sp. Chile5_.		K23573	Signaling molecules and interaction
Extracted_nucleotide_sequences__no_read_group___single__contig_8993	g75243.t1	Hypothetical protein P9211_04751 _Prochlorococcus marinus str. MIT 9211_.	GO:0009536		Unknown		1
Extracted_nucleotide_sequences__no_read_group___single__contig_89897	g41165.t1	sulfotransferase _Thecamonas trahens ATCC 50062_.			Unknown
Extracted_nucleotide_sequences__no_read_group___single__contig_89891	g41164.t1	#N/A			Unknown
Extracted_nucleotide_sequences__no_read_group___single__contig_89793	g14572.t1	#N/A			Unknown
Extracted_nucleotide_sequences__no_read_group___single__contig_89787	g547.t1	predicted protein _Nematostella vectensis_.			Unknown
Extracted_nucleotide_sequences__no_read_group___single__contig_89729		No gene annotated at this loci
Extracted_nucleotide_sequences__no_read_group___single__contig_89726	g48326.t1	#N/A			Unknown
Extracted_nucleotide_sequences__no_read_group___single__contig_89699	g32105.t1	#N/A			Unknown
Extracted_nucleotide_sequences__no_read_group___single__contig_89681	g62865.t1	#N/A			Unknown
Extracted_nucleotide_sequences__no_read_group___single__contig_89673	g24634.t1	#N/A			Unknown
Extracted_nucleotide_sequences__no_read_group___single__contig_89653	g10676.t1	hypothetical protein BBI17_006390 _Phytophthora kernoviae_.		K23573	Signaling molecules and interaction
Extracted_nucleotide_sequences__no_read_group___single__contig_89608	g62862.t1	#N/A			Unknown
Extracted_nucleotide_sequences__no_read_group___single__contig_89579	g17532.t1	predicted protein _Hordeum vulgare subsp. vulgare_.		K06027	Transport and catabolism
Extracted_nucleotide_sequences__no_read_group___single__contig_89571	g75724.t1	hypothetical protein EOP10_17640 _Proteobacteria bacterium_.			Unknown
Extracted_nucleotide_sequences__no_read_group___single__contig_89562	g23430.t1	unnamed protein product _mitochondrion_ _Plasmodiophora brassicae_.	GO:0000139, GO:0016192, GO:0015031, GO:0005739, GO:0016021		Unknown
Extracted_nucleotide_sequences__no_read_group___single__contig_8956	g51709.t1	#N/A			Unknown
Extracted_nucleotide_sequences__no_read_group___single__contig_89551	g23426.t1	#N/A			Unknown
Extracted_nucleotide_sequences__no_read_group___single__contig_89543	g39536.t1	Anc-gkdup Bayes3, partial _synthetic construct_.		K00942	Nucleotide metabolism
Extracted_nucleotide_sequences__no_read_group___single__contig_89530	g24375.t1	#N/A			Unknown
Extracted_nucleotide_sequences__no_read_group___single__contig_89391	g23421.t1	P-loop containing nucleoside triphosphate hydrolase protein _Basidiobolus meristosporus CBS 931.73_.	GO:0005525, GO:0002181, GO:0005737, GO:0005654, GO:0016787, GO:0019003, GO:0003723	K06944	Unclassified
Extracted_nucleotide_sequences__no_read_group___single__contig_89339		No gene annotated at this loci
Extracted_nucleotide_sequences__no_read_group___single__contig_89313	g10677.t1	putative sodium-coupled neutral amino acid transporter 6 _Symbiodinium microadriaticum_.			Unknown
Extracted_nucleotide_sequences__no_read_group___single__contig_89252	g8362.t1	hypothetical protein LOTGIDRAFT_229705 _Lottia gigantea_.			Unknown
Extracted_nucleotide_sequences__no_read_group___single__contig_89218	g71512.t1	hypothetical protein AK812_SmicGene16916 _Symbiodinium microadriaticum_.			Unknown
Extracted_nucleotide_sequences__no_read_group___single__contig_89200	g56145.t1	#N/A			Unknown
Extracted_nucleotide_sequences__no_read_group___single__contig_89184	g61047.t1	#N/A			Unknown
Extracted_nucleotide_sequences__no_read_group___single__contig_89093	g6888.t1	#N/A			Unknown
Extracted_nucleotide_sequences__no_read_group___single__contig_89091	g50287.t1	#N/A			Unknown
Extracted_nucleotide_sequences__no_read_group___single__contig_89057	g27303.t1	peptide-methionine _S_-S-oxide reductase MsrA _SAR202 cluster bacterium_.		K07304	Unclassified
Extracted_nucleotide_sequences__no_read_group___single__contig_89032	g50290.t1	hypothetical protein NEMVEDRAFT_v1g141804 _Nematostella vectensis_.	GO:0008270, GO:0005634, GO:0003723		Unknown
Extracted_nucleotide_sequences__no_read_group___single__contig_88965	g80256.t1	Hepatocyte growth factor-regulated tyrosine kinase substrate, putative _Pediculus humanus corporis_.		K23573	Environmental Information Processing
Extracted_nucleotide_sequences__no_read_group___single__contig_88914		No gene annotated at this loci
Extracted_nucleotide_sequences__no_read_group___single__contig_88891	g64240.t1	6-phosphofructo-2-kinase _Colletotrichum orchidophilum_.			Unknown
Extracted_nucleotide_sequences__no_read_group___single__contig_88887	g6027.t1	#N/A			Unknown
Extracted_nucleotide_sequences__no_read_group___single__contig_88773		No gene annotated at this loci
Extracted_nucleotide_sequences__no_read_group___single__contig_88764	g31234.t1	hypothetical protein VOLCADRAFT_103453 _Volvox carteri f. nagariensis_.		K10878	Cell growth and death
Extracted_nucleotide_sequences__no_read_group___single__contig_88710	g83276.t1	#N/A			Unknown
Extracted_nucleotide_sequences__no_read_group___single__contig_88687		No gene annotated at this loci
Extracted_nucleotide_sequences__no_read_group___single__contig_88577	g11628.t1	S9 family peptidase _Thiohalocapsa sp. ML1_.			Unknown
Extracted_nucleotide_sequences__no_read_group___single__contig_88574	g19155.t1	#N/A			Unknown
Extracted_nucleotide_sequences__no_read_group___single__contig_88552	g59494.t1	#N/A			Unknown
Extracted_nucleotide_sequences__no_read_group___single__contig_8854	g46542.t1	#N/A			Unknown
Extracted_nucleotide_sequences__no_read_group___single__contig_88539	g67811.t1	#N/A			Unknown
Extracted_nucleotide_sequences__no_read_group___single__contig_88522	g142.t1	#N/A			Unknown
Extracted_nucleotide_sequences__no_read_group___single__contig_88481	g65204.t1	#N/A			Unknown
Extracted_nucleotide_sequences__no_read_group___single__contig_88472	g65204.t1	#N/A			Unknown
Extracted_nucleotide_sequences__no_read_group___single__contig_88466	g39268.t1	#N/A			Unknown
Extracted_nucleotide_sequences__no_read_group___single__contig_88344	g79307.t1	#N/A			Unknown
Extracted_nucleotide_sequences__no_read_group___single__contig_88343	g12148.t1	uncharacterized protein PTSG_06406 _Salpingoeca rosetta_.		K20293	Protein families: genetic information processing
Extracted_nucleotide_sequences__no_read_group___single__contig_88336		No gene annotated at this loci
Extracted_nucleotide_sequences__no_read_group___single__contig_88302	g67728.t1	arc-1 _Pristionchus pacificus_.			Unknown
Extracted_nucleotide_sequences__no_read_group___single__contig_88278		No gene annotated at this loci
Extracted_nucleotide_sequences__no_read_group___single__contig_88264	g41381.t1	#N/A			Unknown
Extracted_nucleotide_sequences__no_read_group___single__contig_88263	g8421.t1	#N/A			Unknown
Extracted_nucleotide_sequences__no_read_group___single__contig_8826	g7818.t1	#N/A			Unknown
Extracted_nucleotide_sequences__no_read_group___single__contig_88258	g17262.t1	#N/A			Unknown
Extracted_nucleotide_sequences__no_read_group___single__contig_88254	g6444.t1	#N/A			Unknown
Extracted_nucleotide_sequences__no_read_group___single__contig_88249	g51058.t1	#N/A			Unknown
Extracted_nucleotide_sequences__no_read_group___single__contig_88248	g6219.t1	hypothetical protein A4E68_00538 _Syntrophaceae bacterium PtaB.Bin095_.			Unknown
Extracted_nucleotide_sequences__no_read_group___single__contig_88226	g67996.t1	hypothetical protein SARC_02869 _Sphaeroforma arctica JP610_.			Unknown
Extracted_nucleotide_sequences__no_read_group___single__contig_88218	g9641.t1	#N/A			Unknown
Extracted_nucleotide_sequences__no_read_group___single__contig_88160	g6216.t1	#N/A			Unknown
Extracted_nucleotide_sequences__no_read_group___single__contig_88107	g50414.t1	#N/A			Unknown
Extracted_nucleotide_sequences__no_read_group___single__contig_8810	g31245.t1	hypothetical protein SAMD00019534_080490 _Acytostelium subglobosum LB1_.		K23573	Signaling molecules and interaction
Extracted_nucleotide_sequences__no_read_group___single__contig_88088	g76935.t1	hypothetical protein RMATCC62417_03434 _Rhizopus microsporus_.	GO:0016787, GO:0098734, GO:0005829, GO:0035601, GO:0005634, GO:0042159, GO:0018215, GO:0016151, GO:0140096, GO:0016021, GO:0006631	K06999	Unclassified
Extracted_nucleotide_sequences__no_read_group___single__contig_88071	g19831.t1	DNL-type zinc finger protein-like _Aphis gossypii_.	GO:0008270	K17808	Protein families: genetic information processing
Extracted_nucleotide_sequences__no_read_group___single__contig_88057	g1557.t1	#N/A			Unknown
Extracted_nucleotide_sequences__no_read_group___single__contig_88050	g14865.t1	#N/A			Unknown
Extracted_nucleotide_sequences__no_read_group___single__contig_88033	g14865.t1	#N/A			Unknown
Extracted_nucleotide_sequences__no_read_group___single__contig_88009	g3444.t1	#N/A			Unknown
Extracted_nucleotide_sequences__no_read_group___single__contig_87991	g73355.t1	lactonase family protein _Flavobacterium rivuli_.		K07404	Carbohydrate metabolism
Extracted_nucleotide_sequences__no_read_group___single__contig_87945		No gene annotated at this loci
Extracted_nucleotide_sequences__no_read_group___single__contig_87943	g70790.t1	#N/A			Unknown
Extracted_nucleotide_sequences__no_read_group___single__contig_87931	g12151.t1	#N/A			Unknown
Extracted_nucleotide_sequences__no_read_group___single__contig_87892		No gene annotated at this loci
Extracted_nucleotide_sequences__no_read_group___single__contig_87842	g79802.t1	YihA family ribosome biogenesis GTP-binding protein _Neomegalonema perideroedes_.			Unknown
Extracted_nucleotide_sequences__no_read_group___single__contig_87814	g68908.t1	#N/A			Unknown
Extracted_nucleotide_sequences__no_read_group___single__contig_87719		No gene annotated at this loci
Extracted_nucleotide_sequences__no_read_group___single__contig_87710		No gene annotated at this loci
Extracted_nucleotide_sequences__no_read_group___single__contig_87705	g63804.t1	P-loop containing nucleoside triphosphate hydrolase protein _Fragilariopsis cylindrus CCMP1102_.			Unknown
Extracted_nucleotide_sequences__no_read_group___single__contig_87611	g40497.t1	Glycylpeptide N-tetradecanoyltransferase _EC 2.3.1.97_		K00671	Unclassified
Extracted_nucleotide_sequences__no_read_group___single__contig_87609	g19527.t1	hypothetical protein US03_C0016G0012 _candidate division TM6 bacterium GW2011_GWF2_36_131_.			Unknown
Extracted_nucleotide_sequences__no_read_group___single__contig_87601	g3245.t1	#N/A			Unknown
Extracted_nucleotide_sequences__no_read_group___single__contig_87580	g10585.t1	hypothetical protein M427DRAFT_115543 _Gonapodya prolifera JEL478_.			Unknown
Extracted_nucleotide_sequences__no_read_group___single__contig_87477	g30907.t1	Protein Star _Folsomia candida_.			Unknown
Extracted_nucleotide_sequences__no_read_group___single__contig_87457	g42648.t1	hypothetical protein PBRA_007694 _Plasmodiophora brassicae_.			Unknown
Extracted_nucleotide_sequences__no_read_group___single__contig_87435	g42647.t1	hypothetical protein BBJ28_00020063 _Nothophytophthora sp. Chile5_.			Unknown
Extracted_nucleotide_sequences__no_read_group___single__contig_87422	g49288.t1	#N/A	GO:0016471, GO:0042626, GO:1902600	K02152	Energy metabolism
Extracted_nucleotide_sequences__no_read_group___single__contig_87412	g52619.t1	#N/A			Unknown
Extracted_nucleotide_sequences__no_read_group___single__contig_87406	g5126.t1	#N/A			Unknown
Extracted_nucleotide_sequences__no_read_group___single__contig_87365	g57954.t1	#N/A			Unknown
Extracted_nucleotide_sequences__no_read_group___single__contig_87360	g13277.t1	PREDICTED: heparan-alpha-glucosaminide N-acetyltransferase-like isoform X2 _Amphimedon queenslandica_.		K10532	Glycan biosynthesis and metabolism
Extracted_nucleotide_sequences__no_read_group___single__contig_87359	g69311.t1	#N/A			Unknown
Extracted_nucleotide_sequences__no_read_group___single__contig_8732	g82640.t1	#N/A			Unknown
Extracted_nucleotide_sequences__no_read_group___single__contig_87300	g41558.t1	#N/A			Unknown
Extracted_nucleotide_sequences__no_read_group___single__contig_87208	g41554.t1	#N/A			Unknown
Extracted_nucleotide_sequences__no_read_group___single__contig_87197	g76398.t1	acid phosphatase _Tetrahymena thermophila SB210_.		K17619	Protein families: genetic information processing
Extracted_nucleotide_sequences__no_read_group___single__contig_87142		No gene annotated at this loci
Extracted_nucleotide_sequences__no_read_group___single__contig_87139	g41117.t1	#N/A			Unknown
Extracted_nucleotide_sequences__no_read_group___single__contig_87129	g854.t1	#N/A			Unknown
Extracted_nucleotide_sequences__no_read_group___single__contig_87119	g39731.t1	#N/A			Unknown
Extracted_nucleotide_sequences__no_read_group___single__contig_87105	g19540.t1	hypothetical protein EPN92_00375 _Chitinophagaceae bacterium_.	GO:0050009, GO:0055114, GO:0008270		Unknown
Extracted_nucleotide_sequences__no_read_group___single__contig_87079	g39729.t1	#N/A			Unknown
Extracted_nucleotide_sequences__no_read_group___single__contig_87063	g41116.t1	#N/A			Unknown
Extracted_nucleotide_sequences__no_read_group___single__contig_87052	g50837.t1	hypothetical protein AURANDRAFT_66161 _Aureococcus anophagefferens_.			Unknown
Extracted_nucleotide_sequences__no_read_group___single__contig_87004		No gene annotated at this loci
Extracted_nucleotide_sequences__no_read_group___single__contig_86989	g37901.t1	hypothetical protein F511_00842 _Dorcoceras hygrometricum_.		K23573	Signaling molecules and interaction
Extracted_nucleotide_sequences__no_read_group___single__contig_86957	g32800.t1	#N/A			Unknown
Extracted_nucleotide_sequences__no_read_group___single__contig_86943	g10418.t1	BTB/POZ domain-containing protein _Candidatus Protochlamydia amoebophila_.			Unknown
Extracted_nucleotide_sequences__no_read_group___single__contig_86884	g34053.t1	hypothetical protein, variant _Salpingoeca rosetta_.			Unknown
Extracted_nucleotide_sequences__no_read_group___single__contig_86873	g64365.t1	#N/A			Unknown
Extracted_nucleotide_sequences__no_read_group___single__contig_86841	g13499.t1	hypothetical protein THAOC_33240 _Thalassiosira oceanica_.			Unknown
Extracted_nucleotide_sequences__no_read_group___single__contig_86839	g19968.t1	uncharacterized protein LOC100282194 _Zea mays_.	GO:0044571, GO:0031071, GO:0005829, GO:0005739, GO:0030170, GO:0005634, GO:0051536, GO:0046872, GO:0018283, GO:0070013, GO:0043233, GO:0034227, GO:0002098, GO:0070900, GO:0032991, GO:0042803, GO:0043232, GO:0016021, GO:0071949, GO:0006879, GO:0005524, GO:0016491, GO:0008483, GO:0017176, GO:0008686, GO:0003723, GO:0055114, GO:0006777, GO:0032324, GO:0006506, GO:0009231, GO:0000096, GO:0065003	K04487	Metabolism of cofactors and vitamins
Extracted_nucleotide_sequences__no_read_group___single__contig_86831	g6756.t1	#N/A			Unknown
Extracted_nucleotide_sequences__no_read_group___single__contig_86776	g10421.t1	hypothetical protein THRCLA_07914 _Thraustotheca clavata_.	GO:0019707, GO:0034219, GO:0016021, GO:0016409, GO:0018215, GO:0015144		Unknown
Extracted_nucleotide_sequences__no_read_group___single__contig_8677	g79814.t1	#N/A	GO:0007264, GO:0003924, GO:0005938, GO:0005525, GO:0030865, GO:0031410, GO:0007163, GO:0005856, GO:0042995, GO:0032956, GO:0019901, GO:0043231, GO:0007015, GO:0005886, GO:0008360, GO:0009617	K07868	Folding, sorting and degradation
Extracted_nucleotide_sequences__no_read_group___single__contig_86753	g37902.t1	#N/A			Unknown
Extracted_nucleotide_sequences__no_read_group___single__contig_86725	g37897.t1	hypothetical protein CEE43_17235 _Candidatus Lokiarchaeota archaeon Loki_b32_.			Unknown
Extracted_nucleotide_sequences__no_read_group___single__contig_86707	g4240.t1	#N/A			Unknown
Extracted_nucleotide_sequences__no_read_group___single__contig_86669	g4245.t1	hypothetical protein RhiirB3_343290 _Rhizophagus irregularis_.		K05291	Glycan biosynthesis and metabolism
Extracted_nucleotide_sequences__no_read_group___single__contig_86635	g31996.t1	hypothetical protein PBRA_003081 _Plasmodiophora brassicae_.	GO:0036402, GO:1901800, GO:0000502, GO:0005524, GO:0005737, GO:0034515, GO:0005634, GO:0008233, GO:0030163, GO:0031625, GO:0070013, GO:0043233, GO:0019904, GO:0012505, GO:0017025, GO:0031967, GO:0006508, GO:0045899, GO:0070651, GO:0070682, GO:0043433, GO:0051091, GO:0032968, GO:0006338, GO:0043632, GO:0006289, GO:0044267, GO:0045842	K03066	Folding, sorting and degradation
Extracted_nucleotide_sequences__no_read_group___single__contig_86617	g4240.t1	#N/A			Unknown
Extracted_nucleotide_sequences__no_read_group___single__contig_86603	g73816.t1	zinc-ribbon domain-containing protein _Butyrivibrio sp. VCB2001_.			Unknown
Extracted_nucleotide_sequences__no_read_group___single__contig_86597	g29150.t1	unnamed protein product _mitochondrion_ _Plasmodiophora brassicae_.			Unknown
Extracted_nucleotide_sequences__no_read_group___single__contig_86588	g18573.t1	hypothetical protein THRCLA_01682 _Thraustotheca clavata_.	GO:0004017, GO:0046940, GO:0005737, GO:0044209, GO:0005634, GO:0031970, GO:0005524, GO:0005929, GO:0009041, GO:0004127, GO:0008270, GO:0046982, GO:0004422, GO:0016310, GO:0004550, GO:0006207, GO:0006221, GO:0006172, GO:0006352, GO:0046034, GO:0006166	K07053,K00939	Unclassified
Extracted_nucleotide_sequences__no_read_group___single__contig_86565	g55334.t1	#N/A			Unknown
Extracted_nucleotide_sequences__no_read_group___single__contig_86547	g4239.t1	PREDICTED: calreticulin-3 isoform X2 _Coturnix japonica_.	GO:0005788, GO:0051082, GO:0006457, GO:0005509, GO:0030968, GO:0030246, GO:0005789, GO:0016021	K23573	Signaling molecules and interaction
Extracted_nucleotide_sequences__no_read_group___single__contig_86513	g3502.t1	#N/A			Unknown
Extracted_nucleotide_sequences__no_read_group___single__contig_86448	g50285.t1	predicted protein _Naegleria gruberi strain NEG-M_.			Unknown
Extracted_nucleotide_sequences__no_read_group___single__contig_86434	g70261.t1	membrane-associated tyrosine- and threonine-specific cdc2-inhibitory kinase _Sphaeramia orbicularis_.			Unknown
Extracted_nucleotide_sequences__no_read_group___single__contig_86410	g70260.t1	#N/A			Unknown
Extracted_nucleotide_sequences__no_read_group___single__contig_8637	g43949.t1	mitochondrial substrate carrier family protein _Nannochloropsis gaditana CCMP526_.			Unknown
Extracted_nucleotide_sequences__no_read_group___single__contig_86336		No gene annotated at this loci
Extracted_nucleotide_sequences__no_read_group___single__contig_86289	g31747.t1	PREDICTED: acylamino-acid-releasing enzyme _Chrysochloris asiatica_.		K01303	Protein families: metabolism
Extracted_nucleotide_sequences__no_read_group___single__contig_86285	g36873.t1	#N/A			Unknown
Extracted_nucleotide_sequences__no_read_group___single__contig_86283	g36872.t1	hypothetical protein _Oxalobacteraceae bacterium IMCC9480_.			Unknown
Extracted_nucleotide_sequences__no_read_group___single__contig_86255		No gene annotated at this loci
Extracted_nucleotide_sequences__no_read_group___single__contig_86242	g10262.t1	#N/A	GO:0034314, GO:0005885, GO:0003779, GO:0005524, GO:0005737, GO:0042995, GO:0071944, GO:0016021, GO:0044877, GO:0004252, GO:0006897, GO:0072553, GO:0045887, GO:0051489, GO:0000902, GO:0006508		Unknown
Extracted_nucleotide_sequences__no_read_group___single__contig_86233	g60768.t1	#N/A			Unknown
Extracted_nucleotide_sequences__no_read_group___single__contig_86128	g51473.t1	hypothetical protein SteCoe_3941 _Stentor coeruleus_.		K23573	Signaling molecules and interaction
Extracted_nucleotide_sequences__no_read_group___single__contig_86121	g252.t1	uncharacterized protein LOC100273471 isoform X1 _Zea mays_.			Unknown
Extracted_nucleotide_sequences__no_read_group___single__contig_8604	g66474.t1	ATP-binding cassette sub-family B member 7, mitochondrial-like _Acropora millepora_.		K23573	Signaling molecules and interaction
Extracted_nucleotide_sequences__no_read_group___single__contig_85923	g63335.t1	#N/A			Unknown
Extracted_nucleotide_sequences__no_read_group___single__contig_85848	g41608.t1	#N/A			Unknown
Extracted_nucleotide_sequences__no_read_group___single__contig_85820	g57567.t1	#N/A			Unknown
Extracted_nucleotide_sequences__no_read_group___single__contig_85806	g69019.t1	sialate O-acetylesterase _Paenibacillus rigui_.	GO:0016787, GO:0022900, GO:0016021, GO:0016310, GO:0020037, GO:0009055, GO:0016301, GO:0046872	K23573	Signaling molecules and interaction
Extracted_nucleotide_sequences__no_read_group___single__contig_85787	g57595.t1	hypothetical protein AMAG_19171 _Allomyces macrogynus ATCC 38327_.	GO:0030286, GO:0003774, GO:0005874		Unknown
Extracted_nucleotide_sequences__no_read_group___single__contig_85772	g15423.t1	#N/A			Unknown
Extracted_nucleotide_sequences__no_read_group___single__contig_85681	g5827.t1	transmembrane protein putative _Pythium insidiosum_.			Unknown
Extracted_nucleotide_sequences__no_read_group___single__contig_85667	g5827.t1	transmembrane protein putative _Pythium insidiosum_.	GO:0051082, GO:0006457, GO:0009408, GO:0031072, GO:0005524, GO:0046872		Unknown
Extracted_nucleotide_sequences__no_read_group___single__contig_85650		No gene annotated at this loci
Extracted_nucleotide_sequences__no_read_group___single__contig_85537	g77136.t1	hypothetical protein BBJ28_00010806 _Nothophytophthora sp. Chile5_.	GO:0016765, GO:0016021		Unknown
Extracted_nucleotide_sequences__no_read_group___single__contig_85534	g77043.t1	23S rRNA _uracil-5-_-methyltransferase RumA _Verrucomicrobia bacterium RIFCSPHIGHO2_12_FULL_41_10_.		K03215,K23573	Genetic Information Processing
Extracted_nucleotide_sequences__no_read_group___single__contig_85500	g52291.t1	#N/A			Unknown
Extracted_nucleotide_sequences__no_read_group___single__contig_85484		No gene annotated at this loci
Extracted_nucleotide_sequences__no_read_group___single__contig_85480	g48121.t1	hypothetical protein _Alsobacter sp. SH9_.	GO:0016021	K07054	Unclassified
Extracted_nucleotide_sequences__no_read_group___single__contig_85371	g57536.t1	PREDICTED: COMM domain-containing protein 8 _Gekko japonicus_.		K22564	Protein families: genetic information processing
Extracted_nucleotide_sequences__no_read_group___single__contig_85363	g73545.t1	hypothetical protein PBRA_004408 _Plasmodiophora brassicae_.			Unknown
Extracted_nucleotide_sequences__no_read_group___single__contig_85336	g4457.t1	#N/A			Unknown
Extracted_nucleotide_sequences__no_read_group___single__contig_85329	g48120.t1	#N/A			Unknown
Extracted_nucleotide_sequences__no_read_group___single__contig_85311	g48101.t1	hypothetical protein JAAARDRAFT_203396 _Jaapia argillacea MUCL 33604_.			Unknown
Extracted_nucleotide_sequences__no_read_group___single__contig_85292	g48099.t1	#N/A			Unknown
Extracted_nucleotide_sequences__no_read_group___single__contig_85255	g13289.t1	#N/A			Unknown
Extracted_nucleotide_sequences__no_read_group___single__contig_85249	g10000.t1	#N/A			Unknown
Extracted_nucleotide_sequences__no_read_group___single__contig_85246	g13288.t1	#N/A			Unknown
Extracted_nucleotide_sequences__no_read_group___single__contig_85237	g14994.t1	hypothetical protein ACA1_290530 _Acanthamoeba castellanii str. Neff_.			Unknown	1
Extracted_nucleotide_sequences__no_read_group___single__contig_85216	g81871.t1	hypothetical protein EMIHUDRAFT_366857 _Emiliania huxleyi CCMP1516_.			Unknown
Extracted_nucleotide_sequences__no_read_group___single__contig_8520	g60091.t1	3-oxoadipate enol-lactonase _Betaproteobacteria bacterium CG2_30_68_42_.			Unknown
Extracted_nucleotide_sequences__no_read_group___single__contig_85195	g67678.t1	unnamed protein product _Vitrella brassicaformis CCMP3155_.		K07146,K00588	Unclassified
Extracted_nucleotide_sequences__no_read_group___single__contig_85134	g53154.t1	#N/A			Unknown
Extracted_nucleotide_sequences__no_read_group___single__contig_85008	g53198.t1	alpha-1,2-mannosyltransferase ALG9 isoform X1 _Cryptotermes secundus_.	GO:0052918, GO:0097502, GO:0005789, GO:0052926, GO:0006486, GO:0016624, GO:0004386, GO:0016021, GO:0005576, GO:0003677, GO:0005634, GO:0006490, GO:0030433, GO:0006367, GO:0009405, GO:0055114	K03846	Glycan biosynthesis and metabolism
Extracted_nucleotide_sequences__no_read_group___single__contig_84912	g10544.t1	hypothetical protein SARC_00164 _Sphaeroforma arctica JP610_.			Unknown
Extracted_nucleotide_sequences__no_read_group___single__contig_84855	g2223.t1	hypothetical protein CBR_g29374 _Chara braunii_.			Unknown
Extracted_nucleotide_sequences__no_read_group___single__contig_848		No gene annotated at this loci
Extracted_nucleotide_sequences__no_read_group___single__contig_84721	g20435.t1	#N/A			Unknown
Extracted_nucleotide_sequences__no_read_group___single__contig_84657	g50279.t1	#N/A			Unknown
Extracted_nucleotide_sequences__no_read_group___single__contig_84653		No gene annotated at this loci
Extracted_nucleotide_sequences__no_read_group___single__contig_8459		No gene annotated at this loci
Extracted_nucleotide_sequences__no_read_group___single__contig_84575	g45279.t1	ubiquitin carboxyl-terminal hydrolase 32 _Athalia rosae_.			Unknown
Extracted_nucleotide_sequences__no_read_group___single__contig_84544	g67844.t1	#N/A			Unknown
Extracted_nucleotide_sequences__no_read_group___single__contig_84538	g38776.t1	hypothetical protein AURANDRAFT_5285, partial _Aureococcus anophagefferens_.		K21064	Metabolism of cofactors and vitamins
Extracted_nucleotide_sequences__no_read_group___single__contig_84497		No gene annotated at this loci
Extracted_nucleotide_sequences__no_read_group___single__contig_84370	g58919.t1	hypothetical protein AURANDRAFT_63550 _Aureococcus anophagefferens_.		K23573	Signaling molecules and interaction
Extracted_nucleotide_sequences__no_read_group___single__contig_84338	g3002.t1	#N/A			Unknown
Extracted_nucleotide_sequences__no_read_group___single__contig_84321	g68888.t1	#N/A			Unknown
Extracted_nucleotide_sequences__no_read_group___single__contig_84181		No gene annotated at this loci
Extracted_nucleotide_sequences__no_read_group___single__contig_84167	g26375.t1	unnamed protein product _Vitrella brassicaformis CCMP3155_.		K07090	Unclassified
Extracted_nucleotide_sequences__no_read_group___single__contig_84126	g24189.t1	RhoGAP domain-containing protein _Tieghemostelium lacteum_.		K20649	Protein families: genetic information processing
Extracted_nucleotide_sequences__no_read_group___single__contig_84121	g39551.t1	peptidase C69 _Candidatus Heimdallarchaeota archaeon B3_Heim_.		K14358,K23573	Protein families: metabolism	1
Extracted_nucleotide_sequences__no_read_group___single__contig_84079	g38212.t1	#N/A			Unknown
Extracted_nucleotide_sequences__no_read_group___single__contig_84073	g81872.t1	MFS-type transporter, putative _Plasmodium gallinaceum_.			Unknown
Extracted_nucleotide_sequences__no_read_group___single__contig_84056	g38159.t1	#N/A			Unknown
Extracted_nucleotide_sequences__no_read_group___single__contig_84051	g947.t1	#N/A			Unknown
Extracted_nucleotide_sequences__no_read_group___single__contig_84033	g81140.t1	unnamed protein product _Vitrella brassicaformis CCMP3155_.			Unknown
Extracted_nucleotide_sequences__no_read_group___single__contig_84011	g43004.t1	asparagine--tRNA cytoplasmic 1 _Chlorella sorokiniana_.			Unknown
Extracted_nucleotide_sequences__no_read_group___single__contig_83973	g39554.t1	#N/A			Unknown
Extracted_nucleotide_sequences__no_read_group___single__contig_83799	g2892.t1	NAD-dependent protein deacetylase _Planctomycetes bacterium Pan216_.			Unknown
Extracted_nucleotide_sequences__no_read_group___single__contig_83766	g41758.t1	#N/A			Unknown
Extracted_nucleotide_sequences__no_read_group___single__contig_83763	g44965.t1	leucine-rich repeat protein SHOC2 _Prosthecobacter fusiformis_.			Unknown
Extracted_nucleotide_sequences__no_read_group___single__contig_83742	g61281.t1	#N/A			Unknown
Extracted_nucleotide_sequences__no_read_group___single__contig_83634	g51354.t1	#N/A			Unknown
Extracted_nucleotide_sequences__no_read_group___single__contig_83620	g73640.t1	NAD P-binding protein _Gloeophyllum trabeum ATCC 11539_.			Unknown
Extracted_nucleotide_sequences__no_read_group___single__contig_83607	g57731.t1	#N/A			Unknown
Extracted_nucleotide_sequences__no_read_group___single__contig_83604	g82391.t1	#N/A			Unknown
Extracted_nucleotide_sequences__no_read_group___single__contig_83601	g41755.t1	hypothetical protein SPRG_19591 _Saprolegnia parasitica CBS 223.65_.			Unknown
Extracted_nucleotide_sequences__no_read_group___single__contig_83587	g4560.t1	#N/A		K14307	Genetic Information Processing
Extracted_nucleotide_sequences__no_read_group___single__contig_83575	g66227.t1	mitochondrial substrate carrier family protein _Emiliania huxleyi CCMP1516_.	GO:0005509, GO:0005743, GO:0055085, GO:0005347, GO:0071277, GO:0015867, GO:0016021, GO:0006839, GO:0034599, GO:0010941		Unknown
Extracted_nucleotide_sequences__no_read_group___single__contig_83556	g70946.t1	#N/A			Unknown
Extracted_nucleotide_sequences__no_read_group___single__contig_8353	g15098.t1	glutathione S-transferase family protein _Myxococcales bacterium_.			Unknown
Extracted_nucleotide_sequences__no_read_group___single__contig_8352	g46529.t1	#N/A			Unknown
Extracted_nucleotide_sequences__no_read_group___single__contig_83512	g9148.t1	#N/A			Unknown
Extracted_nucleotide_sequences__no_read_group___single__contig_83511	g2628.t1	hypothetical protein Poli38472_000122 _Pythium oligandrum_.	GO:0016787, GO:0016021		Unknown
Extracted_nucleotide_sequences__no_read_group___single__contig_83510	g81141.t1	#N/A			Unknown
Extracted_nucleotide_sequences__no_read_group___single__contig_83442	g57504.t1	#N/A			Unknown
Extracted_nucleotide_sequences__no_read_group___single__contig_83438	g5703.t1	#N/A			Unknown
Extracted_nucleotide_sequences__no_read_group___single__contig_83407	g70945.t1	hypothetical protein DYB32_001180 _Aphanomyces invadans_.	GO:0008124, GO:0046146, GO:0016021, GO:0034312, GO:0042559	K01724	Metabolism of cofactors and vitamins
Extracted_nucleotide_sequences__no_read_group___single__contig_83340	g53882.t1	#N/A			Unknown
Extracted_nucleotide_sequences__no_read_group___single__contig_83328	g54674.t1	efflux ABC transporter, permease domain containing protein _Acanthamoeba castellanii str. Neff_.		K02004,K23573	Protein families: signaling and cellular processes
Extracted_nucleotide_sequences__no_read_group___single__contig_83311	g57503.t1	25S rRNA _adenine_2142_-N_1__-methyltransferase-like isoform X1 _Acanthaster planci_.		K18849	Protein families: genetic information processing
Extracted_nucleotide_sequences__no_read_group___single__contig_83297	g57505.t1	#N/A			Unknown	1
Extracted_nucleotide_sequences__no_read_group___single__contig_83287	g57502.t1	hypothetical protein GUITHDRAFT_118589 _Guillardia theta CCMP2712_.			Unknown
Extracted_nucleotide_sequences__no_read_group___single__contig_83235	g58312.t1	#N/A			Unknown
Extracted_nucleotide_sequences__no_read_group___single__contig_83212	g39973.t1	hypothetical protein PBRA_001645 _Plasmodiophora brassicae_.	GO:0030126, GO:0006886, GO:0005198, GO:0016192, GO:0005515, GO:0000139, GO:0005793, GO:0005829, GO:0005783, GO:0005739, GO:0005886, GO:0016021	K17301	Protein families: genetic information processing
Extracted_nucleotide_sequences__no_read_group___single__contig_83115	g25802.t1	#N/A			Unknown
Extracted_nucleotide_sequences__no_read_group___single__contig_83084	g21820.t1	ubiquitin domain-containing protein, partial _Reticulomyxa filosa_.		K13172,K23573	Protein families: genetic information processing
Extracted_nucleotide_sequences__no_read_group___single__contig_83071	g21818.t1	#N/A			Unknown	1
Extracted_nucleotide_sequences__no_read_group___single__contig_83066	g77497.t1	#N/A			Unknown
Extracted_nucleotide_sequences__no_read_group___single__contig_82990	g61512.t1	hypothetical protein EVA66_01955 _OM182 bacterium_.			Unknown
Extracted_nucleotide_sequences__no_read_group___single__contig_82982	g72032.t1	#N/A			Unknown
Extracted_nucleotide_sequences__no_read_group___single__contig_82938	g22765.t1	acyl-CoA-binding domain-containing protein 6 isoform X2 _Microcaecilia unicolor_.			Unknown
Extracted_nucleotide_sequences__no_read_group___single__contig_82906	g72026.t1	hypothetical protein BSLG_04073 _Batrachochytrium salamandrivorans_.	GO:0005524, GO:0055085, GO:0016021, GO:0005886, GO:0042953, GO:0016887, GO:0042626		Unknown
Extracted_nucleotide_sequences__no_read_group___single__contig_82855	g10091.t1	thiol-disulfide oxidoreductase DCC family protein _Bacteroidetes bacterium_.			Unknown
Extracted_nucleotide_sequences__no_read_group___single__contig_82853	g10091.t1	thiol-disulfide oxidoreductase DCC family protein _Bacteroidetes bacterium_.			Unknown
Extracted_nucleotide_sequences__no_read_group___single__contig_82841	g61980.t1	hypothetical protein OsI_00883 _Oryza sativa Indica Group_.			Unknown
Extracted_nucleotide_sequences__no_read_group___single__contig_82833		No gene annotated at this loci
Extracted_nucleotide_sequences__no_read_group___single__contig_82814	g22589.t1	hypothetical protein A6R68_24263, partial _Neotoma lepida_.			Unknown
Extracted_nucleotide_sequences__no_read_group___single__contig_8274	g28433.t1	unnamed protein product _Albugo candida_.		K18588	Unclassified	1
Extracted_nucleotide_sequences__no_read_group___single__contig_82739	g28114.t1	#N/A			Unknown
Extracted_nucleotide_sequences__no_read_group___single__contig_82719		No gene annotated at this loci
Extracted_nucleotide_sequences__no_read_group___single__contig_82711		No gene annotated at this loci
Extracted_nucleotide_sequences__no_read_group___single__contig_82684	g11404.t1	hypothetical protein NSK_004107 _Nannochloropsis salina CCMP1776_.	GO:0106307, GO:0006470, GO:0005829, GO:0106306, GO:0005634, GO:0016021, GO:0005509, GO:0033192, GO:0004386, GO:0097720, GO:0016757		Unknown
Extracted_nucleotide_sequences__no_read_group___single__contig_82626	g20367.t1	protein NLRC3 isoform X4 _Microcebus murinus_.			Unknown
Extracted_nucleotide_sequences__no_read_group___single__contig_82619	g77615.t1	hypothetical protein SDRG_10319 _Saprolegnia diclina VS20_.	GO:0016021	K15100	Protein families: signaling and cellular processes
Extracted_nucleotide_sequences__no_read_group___single__contig_82586	g54676.t1	#N/A			Unknown
Extracted_nucleotide_sequences__no_read_group___single__contig_82548	g1773.t1	#N/A			Unknown
Extracted_nucleotide_sequences__no_read_group___single__contig_82528	g77089.t1	#N/A			Unknown
Extracted_nucleotide_sequences__no_read_group___single__contig_82510	g77094.t1	DNA replication licensing factor MCM4 _Stygiella incarcerata_.		K02212	Genetic Information Processing
Extracted_nucleotide_sequences__no_read_group___single__contig_82483	g22585.t1	hypothetical protein BWQ96_06110 _Gracilariopsis chorda_.			Unknown
Extracted_nucleotide_sequences__no_read_group___single__contig_82482	g68737.t1	LOW QUALITY PROTEIN: cytoplasmic dynein 1 heavy chain 1 _Phyllostomus discolor_.	GO:0008569, GO:0007018, GO:0030286, GO:0005874, GO:0120009, GO:0005524, GO:0005737, GO:0009058, GO:0120013, GO:0016747		Unknown
Extracted_nucleotide_sequences__no_read_group___single__contig_82457	g54023.t1	#N/A			Unknown
Extracted_nucleotide_sequences__no_read_group___single__contig_82386	g5261.t1	hnRNPL/PTB/hephaestus splicing factor subfamily protein _Acanthamoeba castellanii str. Neff_.			Unknown
Extracted_nucleotide_sequences__no_read_group___single__contig_82381	g31436.t1	growth arrest-specific protein 2-like _Pocillopora damicornis_.			Unknown
Extracted_nucleotide_sequences__no_read_group___single__contig_82376	g77083.t1	#N/A			Unknown
Extracted_nucleotide_sequences__no_read_group___single__contig_82365	g31435.t1	hypothetical protein PBRA_006801 _Plasmodiophora brassicae_.		K14795	Protein families: genetic information processing
Extracted_nucleotide_sequences__no_read_group___single__contig_82299	g40563.t1	#N/A			Unknown
Extracted_nucleotide_sequences__no_read_group___single__contig_82297	g34671.t1	glycosyltransferase _Verrucomicrobium sp. BvORR106_.		K22721	Unclassified
Extracted_nucleotide_sequences__no_read_group___single__contig_82290	g56630.t1	#N/A			Unknown
Extracted_nucleotide_sequences__no_read_group___single__contig_82276	g19463.t1	#N/A			Unknown
Extracted_nucleotide_sequences__no_read_group___single__contig_82201		No gene annotated at this loci
Extracted_nucleotide_sequences__no_read_group___single__contig_82104	g31444.t1	hypothetical protein PBRA_007681 _Plasmodiophora brassicae_.	GO:0003979, GO:0006065, GO:0005829, GO:0051287, GO:0005634, GO:0005886, GO:0005739, GO:0005544, GO:0042802, GO:0016788, GO:0055114, GO:0000271, GO:0006024, GO:0071277, GO:0040025, GO:0018991, GO:0002009, GO:0009792	K00012	Carbohydrate metabolism
Extracted_nucleotide_sequences__no_read_group___single__contig_82090	g24589.t1	Hypothetical leucine rich repeat protein _Ectocarpus siliculosus_.			Unknown
Extracted_nucleotide_sequences__no_read_group___single__contig_82089	g47086.t1	hypothetical protein AURANDRAFT_70490 _Aureococcus anophagefferens_.		K00326	Carbohydrate metabolism
Extracted_nucleotide_sequences__no_read_group___single__contig_82027	g34668.t1	#N/A			Unknown
Extracted_nucleotide_sequences__no_read_group___single__contig_82012	g81097.t1	#N/A			Unknown
Extracted_nucleotide_sequences__no_read_group___single__contig_8199	g57440.t1	#N/A			Unknown
Extracted_nucleotide_sequences__no_read_group___single__contig_81982	g43793.t1	#N/A			Unknown
Extracted_nucleotide_sequences__no_read_group___single__contig_81969		No gene annotated at this loci
Extracted_nucleotide_sequences__no_read_group___single__contig_81880	g47361.t1	#N/A			Unknown
Extracted_nucleotide_sequences__no_read_group___single__contig_81870	g2268.t1	#N/A		K13172	Protein families: genetic information processing
Extracted_nucleotide_sequences__no_read_group___single__contig_81723	g44175.t1	hypothetical protein DMF87_23950 _Acidobacteria bacterium_.			Unknown
Extracted_nucleotide_sequences__no_read_group___single__contig_81668	g21464.t1	#N/A			Unknown
Extracted_nucleotide_sequences__no_read_group___single__contig_81636	g59646.t1	hypothetical protein GUITHDRAFT_93934 _Guillardia theta CCMP2712_.			Unknown
Extracted_nucleotide_sequences__no_read_group___single__contig_81624	g47083.t1	Actin-related protein 10 _Daphnia magna_.		K16576	Protein families: signaling and cellular processes
Extracted_nucleotide_sequences__no_read_group___single__contig_81623	g43789.t1	hypothetical protein PBRA_005757 _Plasmodiophora brassicae_.		K19985	Protein families: genetic information processing
Extracted_nucleotide_sequences__no_read_group___single__contig_81621	g76087.t1	hypothetical protein BVRB_020500, partial _Beta vulgaris subsp. vulgaris_.		K17261	Protein families: genetic information processing
Extracted_nucleotide_sequences__no_read_group___single__contig_81618	g59645.t1	SNF2 super family, partial _Reticulomyxa filosa_.			Unknown
Extracted_nucleotide_sequences__no_read_group___single__contig_8159	g61014.t1	hypothetical protein SEVIR_4G135800v2 _Setaria viridis_.		K17679	Protein families: genetic information processing
Extracted_nucleotide_sequences__no_read_group___single__contig_81567		No gene annotated at this loci
Extracted_nucleotide_sequences__no_read_group___single__contig_81533	g4598.t1	kelch-like protein _Chrysochromulina tobinii_.			Unknown
Extracted_nucleotide_sequences__no_read_group___single__contig_81497		No gene annotated at this loci
Extracted_nucleotide_sequences__no_read_group___single__contig_81465		No gene annotated at this loci
Extracted_nucleotide_sequences__no_read_group___single__contig_81392	g10306.t1	#N/A			Unknown	1
Extracted_nucleotide_sequences__no_read_group___single__contig_81315		No gene annotated at this loci
Extracted_nucleotide_sequences__no_read_group___single__contig_8131	g25297.t1	#N/A			Unknown
Extracted_nucleotide_sequences__no_read_group___single__contig_8130	g3819.t1	hypothetical protein GUITHDRAFT_71007 _Guillardia theta CCMP2712_.	GO:0004356, GO:0006807	K01915	Carbohydrate metabolism
Extracted_nucleotide_sequences__no_read_group___single__contig_81296	g9390.t1	#N/A			Unknown
Extracted_nucleotide_sequences__no_read_group___single__contig_81271	g26518.t1	actin-histidine N-methyltransferase-like _Acropora millepora_.			Unknown
Extracted_nucleotide_sequences__no_read_group___single__contig_81244	g22451.t1	metal dependent phosphohydrolase _Dasosvirus sp._.		K06287,K06950	Unclassified
Extracted_nucleotide_sequences__no_read_group___single__contig_81234	g50205.t1	#N/A			Unknown
Extracted_nucleotide_sequences__no_read_group___single__contig_81196	g61513.t1	predicted protein _Phaeodactylum tricornutum CCAP 1055/1_.		K00275,K23573	Metabolism of cofactors and vitamins
Extracted_nucleotide_sequences__no_read_group___single__contig_81178		No gene annotated at this loci
Extracted_nucleotide_sequences__no_read_group___single__contig_81176	g63337.t1	#N/A			Unknown
Extracted_nucleotide_sequences__no_read_group___single__contig_81170	g82062.t1	#N/A			Unknown
Extracted_nucleotide_sequences__no_read_group___single__contig_81169		No gene annotated at this loci
Extracted_nucleotide_sequences__no_read_group___single__contig_81102	g79059.t1	hypothetical protein _Leptospira noumeaensis_.			Unknown
Extracted_nucleotide_sequences__no_read_group___single__contig_81085	g43997.t1	#N/A			Unknown
Extracted_nucleotide_sequences__no_read_group___single__contig_81068		No gene annotated at this loci
Extracted_nucleotide_sequences__no_read_group___single__contig_81063	g79062.t1	hypothetical protein _Leptospira noumeaensis_.		K23573	Signaling molecules and interaction
Extracted_nucleotide_sequences__no_read_group___single__contig_81011		No gene annotated at this loci
Extracted_nucleotide_sequences__no_read_group___single__contig_81008		No gene annotated at this loci
Extracted_nucleotide_sequences__no_read_group___single__contig_80991		No gene annotated at this loci
Extracted_nucleotide_sequences__no_read_group___single__contig_80979	g52845.t1	#N/A			Unknown
Extracted_nucleotide_sequences__no_read_group___single__contig_80878	g5331.t1	#N/A			Unknown
Extracted_nucleotide_sequences__no_read_group___single__contig_80828	g62164.t1	FAD-dependent oxidoreductase _Rhodoferax sp. IMCC26218_.			Unknown
Extracted_nucleotide_sequences__no_read_group___single__contig_80770	g82034.t1	#N/A			Unknown
Extracted_nucleotide_sequences__no_read_group___single__contig_80760	g51074.t1	hypothetical protein AK812_SmicGene2989 _Symbiodinium microadriaticum_.			Unknown
Extracted_nucleotide_sequences__no_read_group___single__contig_80738	g82029.t1	hypothetical protein DNTS_022832 _Danionella translucida_.			Unknown
Extracted_nucleotide_sequences__no_read_group___single__contig_80674	g62158.t1	hypothetical protein BBJ60_10435 _Desulfobacterales bacterium S7086C20_.	GO:0015299, GO:0006813, GO:0016021, GO:1902600, GO:0005886		Unknown
Extracted_nucleotide_sequences__no_read_group___single__contig_80631	g19738.t1	#N/A			Unknown
Extracted_nucleotide_sequences__no_read_group___single__contig_80627	g77477.t1	hypothetical protein PBRA_005844 _Plasmodiophora brassicae_.			Unknown
Extracted_nucleotide_sequences__no_read_group___single__contig_80562	g75003.t1	hypothetical protein GUITHDRAFT_90703 _Guillardia theta CCMP2712_.	GO:0004601, GO:0098869, GO:0055114		Unknown
Extracted_nucleotide_sequences__no_read_group___single__contig_80558	g81816.t1	#N/A		K00432	Lipid metabolism
Extracted_nucleotide_sequences__no_read_group___single__contig_80502	g20685.t1	hypothetical protein SARC_04064 _Sphaeroforma arctica JP610_.		K15281	Protein families: signaling and cellular processes
Extracted_nucleotide_sequences__no_read_group___single__contig_80493		No gene annotated at this loci
Extracted_nucleotide_sequences__no_read_group___single__contig_80467	g65668.t1	Uncharacterized protein APZ42_010928 _Daphnia magna_.		K15322,K23573	Protein families: genetic information processing
Extracted_nucleotide_sequences__no_read_group___single__contig_80444		No gene annotated at this loci
Extracted_nucleotide_sequences__no_read_group___single__contig_80336	g37799.t1	hypothetical protein MGG_06147 _Pyricularia oryzae 70-15_.			Unknown
Extracted_nucleotide_sequences__no_read_group___single__contig_80318	g64656.t1	protein farnesyltransferase subunit beta-like _Centruroides sculpturatus_.		K23573	Signaling molecules and interaction
Extracted_nucleotide_sequences__no_read_group___single__contig_80248	g59571.t1	prohibitin-4, mitochondrial _Cyclospora cayetanensis_.	GO:0005743, GO:0009505, GO:0045271, GO:0005774, GO:0098798, GO:0016021, GO:0005886		Unknown
Extracted_nucleotide_sequences__no_read_group___single__contig_80168	g8180.t1	#N/A			Unknown
Extracted_nucleotide_sequences__no_read_group___single__contig_80125	g49330.t1	#N/A			Unknown
Extracted_nucleotide_sequences__no_read_group___single__contig_80117	g23317.t1	hypothetical protein CAOG_00878 _Capsaspora owczarzaki ATCC 30864_.		K22377	Protein families: genetic information processing
Extracted_nucleotide_sequences__no_read_group___single__contig_80111	g76838.t1	Protein secE/sec61-gamma protein; Rhomboid-like protein _Ectocarpus siliculosus_.	GO:0004252, GO:0006508, GO:0016021, GO:0005789, GO:0008270, GO:0042058, GO:0050708, GO:0005743, GO:0010821	K19225	Protein families: metabolism
Extracted_nucleotide_sequences__no_read_group___single__contig_80068	g79014.t1	Sodium/potassium/calcium exchanger 5 _Hondaea fermentalgiana_.			Unknown
Extracted_nucleotide_sequences__no_read_group___single__contig_80040	g54109.t1	hypothetical protein PTSG_05108 _Salpingoeca rosetta_.			Unknown
Extracted_nucleotide_sequences__no_read_group___single__contig_80025	g64660.t1	#N/A			Unknown
Extracted_nucleotide_sequences__no_read_group___single__contig_80009	g5099.t1	PREDICTED: uncharacterized protein C3orf67 homolog isoform X1 _Ficedula albicollis_.		K23573	Signaling molecules and interaction
Extracted_nucleotide_sequences__no_read_group___single__contig_79977	g82286.t1	#N/A			Unknown
Extracted_nucleotide_sequences__no_read_group___single__contig_79972		No gene annotated at this loci
Extracted_nucleotide_sequences__no_read_group___single__contig_79963	g71029.t1	#N/A			Unknown
Extracted_nucleotide_sequences__no_read_group___single__contig_79874	g65911.t1	7 transmembrane receptor _secretin family_ protein _Tetrahymena thermophila SB210_.			Unknown
Extracted_nucleotide_sequences__no_read_group___single__contig_79699		No gene annotated at this loci
Extracted_nucleotide_sequences__no_read_group___single__contig_79640	g17303.t1	conserved unknown protein _Ectocarpus siliculosus_.		K01076,K06889	Protein families: metabolism
Extracted_nucleotide_sequences__no_read_group___single__contig_79627	g17302.t1	#N/A			Unknown
Extracted_nucleotide_sequences__no_read_group___single__contig_79626	g54085.t1	PREDICTED: uncharacterized protein LOC109527572 _Hippocampus comes_.	GO:0004386, GO:0008380, GO:0005634, GO:0005524, GO:1990904, GO:0003676		Unknown
Extracted_nucleotide_sequences__no_read_group___single__contig_79615	g22575.t1	GTP-binding protein YPTM2 _Trichomonas vaginalis G3_.	GO:0003924, GO:0032482, GO:0020002, GO:0005525, GO:0006914, GO:0005886, GO:0012505, GO:0016021, GO:0006886		Unknown
Extracted_nucleotide_sequences__no_read_group___single__contig_79595	g59630.t1	#N/A			Unknown
Extracted_nucleotide_sequences__no_read_group___single__contig_79587	g81084.t1	PREDICTED: uncharacterized protein LOC107345875 _Acropora digitifera_.		K10567	Genetic Information Processing
Extracted_nucleotide_sequences__no_read_group___single__contig_79586	g16524.t1	#N/A			Unknown
Extracted_nucleotide_sequences__no_read_group___single__contig_79585	g43063.t1	pentatricopeptide repeat-containing protein At1g71060, mitochondrial-like _Prosopis alba_.			Unknown
Extracted_nucleotide_sequences__no_read_group___single__contig_79584	g81083.t1	2-oxoglutarate mitochondrial-like _Micractinium conductrix_.			Unknown
Extracted_nucleotide_sequences__no_read_group___single__contig_79579	g5533.t1	#N/A			Unknown
Extracted_nucleotide_sequences__no_read_group___single__contig_79571	g17983.t1	hypothetical protein PBRA_005749 _Plasmodiophora brassicae_.	GO:0005524, GO:0000209, GO:0000151, GO:0006511, GO:0005634, GO:0140534, GO:0016740, GO:0005789, GO:0005829, GO:0140096, GO:0098796, GO:0016874, GO:0010498, GO:0000086, GO:0051865, GO:0005515, GO:0003677, GO:0034976, GO:0010243, GO:0045892		Unknown
Extracted_nucleotide_sequences__no_read_group___single__contig_79497	g12520.t1	CAMK/CAMK1 protein kinase _Aphanomyces invadans_.			Unknown
Extracted_nucleotide_sequences__no_read_group___single__contig_79485	g19424.t1	#N/A			Unknown
Extracted_nucleotide_sequences__no_read_group___single__contig_79461	g82870.t1	#N/A			Unknown
Extracted_nucleotide_sequences__no_read_group___single__contig_79456	g82830.t1	#N/A			Unknown
Extracted_nucleotide_sequences__no_read_group___single__contig_7945		No gene annotated at this loci
Extracted_nucleotide_sequences__no_read_group___single__contig_79417		No gene annotated at this loci
Extracted_nucleotide_sequences__no_read_group___single__contig_79374	g19424.t1	#N/A			Unknown
Extracted_nucleotide_sequences__no_read_group___single__contig_79360	g5532.t1	#N/A			Unknown
Extracted_nucleotide_sequences__no_read_group___single__contig_79350	g81087.t1	#N/A			Unknown
Extracted_nucleotide_sequences__no_read_group___single__contig_79321	g81085.t1	predicted protein, partial _Nematostella vectensis_.			Unknown
Extracted_nucleotide_sequences__no_read_group___single__contig_79270	g289.t1	#N/A			Unknown
Extracted_nucleotide_sequences__no_read_group___single__contig_79260	g82902.t1	#N/A		K03116	Folding, sorting and degradation			1
Extracted_nucleotide_sequences__no_read_group___single__contig_79243	g82868.t1	#N/A			Unknown
Extracted_nucleotide_sequences__no_read_group___single__contig_7918	g69123.t1	#N/A			Unknown
Extracted_nucleotide_sequences__no_read_group___single__contig_79131	g12988.t1	protein disulfide isomerase-like 2-3 _Cucurbita maxima_.			Unknown
Extracted_nucleotide_sequences__no_read_group___single__contig_79112		No gene annotated at this loci
Extracted_nucleotide_sequences__no_read_group___single__contig_7910	g15089.t1	#N/A			Unknown
Extracted_nucleotide_sequences__no_read_group___single__contig_79099	g6546.t1	leucine-rich repeat _LRR_ protein _Rivularia sp. PCC 7116_.		K23573	Signaling molecules and interaction
Extracted_nucleotide_sequences__no_read_group___single__contig_79097	g66608.t1	#N/A			Unknown
Extracted_nucleotide_sequences__no_read_group___single__contig_79090	g59855.t1	hypothetical protein PhCBS80983_g03095 _Powellomyces hirtus_.			Unknown
Extracted_nucleotide_sequences__no_read_group___single__contig_79067	g21886.t1	#N/A			Unknown
Extracted_nucleotide_sequences__no_read_group___single__contig_79009	g1283.t1	unnamed protein product _mitochondrion_ _Plasmodiophora brassicae_.			Unknown
Extracted_nucleotide_sequences__no_read_group___single__contig_790		No gene annotated at this loci
Extracted_nucleotide_sequences__no_read_group___single__contig_7897	g57030.t1	NCS2 family permease _Deltaproteobacteria bacterium_.		K06901	Protein families: signaling and cellular processes
Extracted_nucleotide_sequences__no_read_group___single__contig_78942	g68991.t1	#N/A			Unknown
Extracted_nucleotide_sequences__no_read_group___single__contig_78923	g14664.t1	hypothetical protein LOTGIDRAFT_239443 _Lottia gigantea_.	GO:0000398, GO:0008270, GO:0005634, GO:0003676, GO:1990904	K13220	Protein families: genetic information processing
Extracted_nucleotide_sequences__no_read_group___single__contig_78903	g68990.t1	DNA polymerase delta subunit 4 _Sorghum bicolor_.		K03505	Genetic Information Processing
Extracted_nucleotide_sequences__no_read_group___single__contig_78862	g14652.t1	PREDICTED: tRNA wybutosine-synthesizing protein 2/3/4 isoform X1 _Beta vulgaris subsp. vulgaris_.	GO:0102522, GO:0008033, GO:0005737, GO:0008168, GO:0016021, GO:0032259, GO:0004601, GO:0020037, GO:0046872, GO:0009451, GO:0031590, GO:1901659, GO:0044260, GO:0042744, GO:0006979, GO:0098869, GO:1901566, GO:0055114	K15450	Protein families: genetic information processing
Extracted_nucleotide_sequences__no_read_group___single__contig_78803	g33224.t1	hypothetical protein FRACYDRAFT_195347, partial _Fragilariopsis cylindrus CCMP1102_.	GO:0035552, GO:0051213, GO:0016021, GO:0006307, GO:0055114		Unknown
Extracted_nucleotide_sequences__no_read_group___single__contig_78794	g79350.t1	#N/A			Unknown
Extracted_nucleotide_sequences__no_read_group___single__contig_78787	g33233.t1	PREDICTED: disintegrin and metalloproteinase domain-containing protein 8 isoform X3 _Hipposideros armiger_.			Unknown
Extracted_nucleotide_sequences__no_read_group___single__contig_78773	g43567.t1	#N/A			Unknown
Extracted_nucleotide_sequences__no_read_group___single__contig_78760		No gene annotated at this loci
Extracted_nucleotide_sequences__no_read_group___single__contig_78718	g33284.t1	#N/A			Unknown
Extracted_nucleotide_sequences__no_read_group___single__contig_78664	g324.t1	#N/A			Unknown
Extracted_nucleotide_sequences__no_read_group___single__contig_78651	g37923.t1	#N/A			Unknown
Extracted_nucleotide_sequences__no_read_group___single__contig_78639	g33256.t1	endonuclease III-like protein 1 isoform X1 _Centruroides sculpturatus_.	GO:0000703, GO:0006285, GO:0005739, GO:0005634, GO:0140078, GO:0003677, GO:0090305, GO:0051539, GO:0004519, GO:0046872	K10773	Genetic Information Processing	1
Extracted_nucleotide_sequences__no_read_group___single__contig_78625	g42041.t1	hypothetical protein PBRA_004038 _Plasmodiophora brassicae_.			Unknown
Extracted_nucleotide_sequences__no_read_group___single__contig_78608	g42027.t1	sel1 repeat family protein _Gilliamella apicola_.		K07126	Unclassified
Extracted_nucleotide_sequences__no_read_group___single__contig_78600	g49179.t1	cytidine and deoxycytidylate deaminase family protein _Legionella drancourtii LLAP12_.			Unknown
Extracted_nucleotide_sequences__no_read_group___single__contig_78577	g78073.t1	#N/A			Unknown
Extracted_nucleotide_sequences__no_read_group___single__contig_78559	g38169.t1	Breast cancer type 2 susceptibility _Chlorella sorokiniana_.		K23573	Signaling molecules and interaction
Extracted_nucleotide_sequences__no_read_group___single__contig_78554		No gene annotated at this loci
Extracted_nucleotide_sequences__no_read_group___single__contig_78433	g39111.t1	hypothetical protein _Senegalimassilia anaerobia_.			Unknown
Extracted_nucleotide_sequences__no_read_group___single__contig_78429		No gene annotated at this loci
Extracted_nucleotide_sequences__no_read_group___single__contig_78328	g35731.t1	#N/A			Unknown
Extracted_nucleotide_sequences__no_read_group___single__contig_78324	g35728.t1	insulin-degrading-like enzyme, metalloprotease family M16A, putative _Phytophthora infestans T30-4_.			Unknown
Extracted_nucleotide_sequences__no_read_group___single__contig_78315	g42926.t1	hypothetical protein PBRA_003783 _Plasmodiophora brassicae_.		K18730	Protein families: genetic information processing
Extracted_nucleotide_sequences__no_read_group___single__contig_78229	g18549.t1	#N/A			Unknown
Extracted_nucleotide_sequences__no_read_group___single__contig_78202	g35719.t1	alpha/beta fold hydrolase _Marinifilum flexuosum_.	GO:0016787		Unknown
Extracted_nucleotide_sequences__no_read_group___single__contig_78190	g70691.t1	Calmodulin _Stylophora pistillata_.			Unknown
Extracted_nucleotide_sequences__no_read_group___single__contig_78155	g10169.t1	cytochrome c1, heme protein, mitochondrial-like _Acanthaster planci_.		K00413	Energy metabolism	1
Extracted_nucleotide_sequences__no_read_group___single__contig_78143	g32963.t1	hypothetical protein _Monosiga brevicollis MX1_.			Unknown
Extracted_nucleotide_sequences__no_read_group___single__contig_78132	g41516.t1	hypothetical protein PROFUN_09558 _Planoprotostelium fungivorum_.			Unknown
Extracted_nucleotide_sequences__no_read_group___single__contig_78111	g48490.t1	Hypothetical Protein FCC1311_054592 _Hondaea fermentalgiana_.			Unknown
Extracted_nucleotide_sequences__no_read_group___single__contig_78109	g79891.t1	sm-like protein LSM8 _Sorghum bicolor_.		K23573	Signaling molecules and interaction
Extracted_nucleotide_sequences__no_read_group___single__contig_78027		No gene annotated at this loci
Extracted_nucleotide_sequences__no_read_group___single__contig_78021	g60230.t1	PREDICTED: very-long-chain _3R_-3-hydroxyacyl-CoA dehydratase-like isoform X1 _Priapulus caudatus_.		K10703	Lipid metabolism
Extracted_nucleotide_sequences__no_read_group___single__contig_77998	g6186.t1	#N/A			Unknown
Extracted_nucleotide_sequences__no_read_group___single__contig_77964	g40802.t1	SA1_PKSA _uncultured bacterial symbiont of Discodermia dissoluta_.	GO:0031177, GO:0006633, GO:0004315	K18980,K14629,K00008,K07512	Unclassified
Extracted_nucleotide_sequences__no_read_group___single__contig_77952		No gene annotated at this loci
Extracted_nucleotide_sequences__no_read_group___single__contig_77920	g54127.t1	malonyl -acyl carrier transacylase _Micractinium conductrix_.		K00645	Lipid metabolism
Extracted_nucleotide_sequences__no_read_group___single__contig_7790	g83446.t1	hypothetical protein BBI17_004245 _Phytophthora kernoviae_.	GO:0005681, GO:0000387, GO:0003723, GO:0043186, GO:0034719, GO:0005682, GO:0005687, GO:0005686, GO:0005685, GO:0097526, GO:1902494, GO:0005829, GO:0005730, GO:0005773, GO:0016021		Unknown
Extracted_nucleotide_sequences__no_read_group___single__contig_77808	g49175.t1	putative UvrD superfamily I helicase _Pseudomonas phage JG012_.			Unknown
Extracted_nucleotide_sequences__no_read_group___single__contig_77710		No gene annotated at this loci
Extracted_nucleotide_sequences__no_read_group___single__contig_77706	g15069.t1	hypothetical protein GUITHDRAFT_141069 _Guillardia theta CCMP2712_.			Unknown
Extracted_nucleotide_sequences__no_read_group___single__contig_77587	g28351.t1	acetyl-coenzyme A transporter 1 _Bicyclus anynana_.	GO:0008521, GO:0015876, GO:0016021	K03372	Glycan biosynthesis and metabolism
Extracted_nucleotide_sequences__no_read_group___single__contig_77499	g49675.t1	#N/A			Unknown
Extracted_nucleotide_sequences__no_read_group___single__contig_7744	g80525.t1	Metal transporter CNNM2 _Hondaea fermentalgiana_.			Unknown
Extracted_nucleotide_sequences__no_read_group___single__contig_77425	g82003.t1	E3 ubiquitin-protein ligase SIAH1 _Cryptotermes secundus_.			Unknown
Extracted_nucleotide_sequences__no_read_group___single__contig_7740	g25295.t1	#N/A			Unknown
Extracted_nucleotide_sequences__no_read_group___single__contig_77348	g60624.t1	DUF1289 domain-containing protein _Gammaproteobacteria bacterium_.	GO:0016787		Unknown			1
Extracted_nucleotide_sequences__no_read_group___single__contig_77315	g510.t1	Chain B, Designer Pentatricopeptide Protein dPPR10.		K23573	Signaling molecules and interaction
Extracted_nucleotide_sequences__no_read_group___single__contig_77270	g35468.t1	hypothetical protein C1645_838654 _Glomus cerebriforme_.			Unknown
Extracted_nucleotide_sequences__no_read_group___single__contig_77267	g78995.t1	hypothetical protein PBRA_003767 _Plasmodiophora brassicae_.		K12190	Transport and catabolism
Extracted_nucleotide_sequences__no_read_group___single__contig_77222		No gene annotated at this loci
Extracted_nucleotide_sequences__no_read_group___single__contig_77218	g35481.t1	Hypothetical Protein FCC1311_019202 _Hondaea fermentalgiana_.			Unknown
Extracted_nucleotide_sequences__no_read_group___single__contig_77153	g3147.t1	#N/A			Unknown
Extracted_nucleotide_sequences__no_read_group___single__contig_77109	g39311.t1	carbohydrate kinase _delta proteobacterium PSCGC 5451_.			Unknown
Extracted_nucleotide_sequences__no_read_group___single__contig_77070		No gene annotated at this loci
Extracted_nucleotide_sequences__no_read_group___single__contig_77066	g6979.t1	phosphatidylethanolamine-binding protein _Anopheles darlingi_.			Unknown
Extracted_nucleotide_sequences__no_read_group___single__contig_77012	g45711.t1	SET domain containing protein _Reticulomyxa filosa_.		K23573	Signaling molecules and interaction
Extracted_nucleotide_sequences__no_read_group___single__contig_77008	g43656.t1	hypothetical protein CBC46_12460 _Verrucomicrobiaceae bacterium TMED86_.			Unknown
Extracted_nucleotide_sequences__no_read_group___single__contig_77006		No gene annotated at this loci
Extracted_nucleotide_sequences__no_read_group___single__contig_76976	g75061.t1	unnamed protein product _mitochondrion_ _Plasmodiophora brassicae_.	GO:0106311, GO:0006468, GO:0005938, GO:0106310, GO:0005634, GO:0008631, GO:0005886, GO:0061351, GO:0005524, GO:0004715, GO:0043065, GO:0005509, GO:0018212		Unknown
Extracted_nucleotide_sequences__no_read_group___single__contig_7694	g16148.t1	Calmodulin _Hondaea fermentalgiana_.			Unknown
Extracted_nucleotide_sequences__no_read_group___single__contig_76926	g43652.t1	MBL fold metallo-hydrolase _Synechococcus sp. PCC 7336_.	GO:0016787		Unknown		1
Extracted_nucleotide_sequences__no_read_group___single__contig_76877	g43653.t1	Hypothetical protein, putative _Bodo saltans_.			Unknown
Extracted_nucleotide_sequences__no_read_group___single__contig_76822	g33292.t1	unnamed protein product _mitochondrion_ _Plasmodiophora brassicae_.	GO:0005524, GO:0000209, GO:0005737, GO:0016574, GO:0043161, GO:0061631, GO:0006281	K10573	Folding, sorting and degradation
Extracted_nucleotide_sequences__no_read_group___single__contig_76676	g67595.t1	Hypothetical protein, putative _Bodo saltans_.	GO:0009279	K17981	Protein families: genetic information processing
Extracted_nucleotide_sequences__no_read_group___single__contig_76609	g76928.t1	hypothetical protein MARPO_0135s0025 _Marchantia polymorpha_.			Unknown
Extracted_nucleotide_sequences__no_read_group___single__contig_76541	g81730.t1	#N/A			Unknown
Extracted_nucleotide_sequences__no_read_group___single__contig_76533	g81729.t1	hypothetical protein DFA_05366 _Cavenderia fasciculata_.			Unknown
Extracted_nucleotide_sequences__no_read_group___single__contig_76461	g4135.t1	kelch-like protein 17 _Chrysochromulina tobinii_.			Unknown
Extracted_nucleotide_sequences__no_read_group___single__contig_76450	g4133.t1	#N/A			Unknown
Extracted_nucleotide_sequences__no_read_group___single__contig_76420	g1690.t1	#N/A			Unknown
Extracted_nucleotide_sequences__no_read_group___single__contig_76376	g29102.t1	hypothetical protein CAOG_08779 _Capsaspora owczarzaki ATCC 30864_.			Unknown
Extracted_nucleotide_sequences__no_read_group___single__contig_76225	g7838.t1	aldehyde dehydrogenase family protein _Pseudomonas brassicacearum_.	GO:0016620, GO:0055114, GO:0046872		Unknown
Extracted_nucleotide_sequences__no_read_group___single__contig_76215	g56334.t1	#N/A			Unknown
Extracted_nucleotide_sequences__no_read_group___single__contig_76214	g56334.t1	#N/A			Unknown
Extracted_nucleotide_sequences__no_read_group___single__contig_76194	g42088.t1	hypothetical protein PBRA_007067 _Plasmodiophora brassicae_.	GO:0032041, GO:0070932, GO:0005634, GO:0046872, GO:0000785, GO:0003713, GO:0003714, GO:0070013, GO:0043233, GO:1902494, GO:0003677, GO:0031507, GO:0016021, GO:0070933, GO:0045944, GO:0051038, GO:0034503, GO:0000117, GO:0045128, GO:0061186, GO:0061188, GO:0061587, GO:0031939, GO:0070550, GO:0016479, GO:0044804, GO:0000083, GO:0016239, GO:0030174, GO:0006368	K06067	Signal transduction
Extracted_nucleotide_sequences__no_read_group___single__contig_76162	g78077.t1	FYVE, RhoGEF and PH domain-containing protein 4 _Patagioenas fasciata monilis_.			Unknown
Extracted_nucleotide_sequences__no_read_group___single__contig_76094	g9488.t1	#N/A			Unknown
Extracted_nucleotide_sequences__no_read_group___single__contig_76057	g58263.t1	#N/A			Unknown
Extracted_nucleotide_sequences__no_read_group___single__contig_76053	g75629.t1	#N/A			Unknown
Extracted_nucleotide_sequences__no_read_group___single__contig_75958	g69776.t1	#N/A			Unknown
Extracted_nucleotide_sequences__no_read_group___single__contig_75881	g36353.t1	unnamed protein product _Pseudo-nitzschia multistriata_.			Unknown
Extracted_nucleotide_sequences__no_read_group___single__contig_75764	g41750.t1	unnamed protein product _Vitrella brassicaformis CCMP3155_.			Unknown
Extracted_nucleotide_sequences__no_read_group___single__contig_75720	g25271.t1	conserved unknown protein _Ectocarpus siliculosus_.			Unknown
Extracted_nucleotide_sequences__no_read_group___single__contig_75631	g9890.t1	#N/A			Unknown
Extracted_nucleotide_sequences__no_read_group___single__contig_75621	g83336.t1	Hypothetical protein PINS_006895 _Pythium insidiosum_.			Unknown
Extracted_nucleotide_sequences__no_read_group___single__contig_7562	g70962.t1	#N/A			Unknown
Extracted_nucleotide_sequences__no_read_group___single__contig_75614	g66613.t1	#N/A			Unknown
Extracted_nucleotide_sequences__no_read_group___single__contig_75561	g69761.t1	#N/A			Unknown
Extracted_nucleotide_sequences__no_read_group___single__contig_75493	g32160.t1	#N/A			Unknown
Extracted_nucleotide_sequences__no_read_group___single__contig_75468	g69756.t1	#N/A			Unknown
Extracted_nucleotide_sequences__no_read_group___single__contig_75465	g69766.t1	#N/A			Unknown
Extracted_nucleotide_sequences__no_read_group___single__contig_75432		No gene annotated at this loci
Extracted_nucleotide_sequences__no_read_group___single__contig_75393	g55389.t1	#N/A			Unknown
Extracted_nucleotide_sequences__no_read_group___single__contig_75345		No gene annotated at this loci
Extracted_nucleotide_sequences__no_read_group___single__contig_75310	g67369.t1	#N/A			Unknown
Extracted_nucleotide_sequences__no_read_group___single__contig_75296	g73354.t1	hypothetical protein PBRA_008330 _Plasmodiophora brassicae_.	GO:1902600, GO:0005524, GO:0046034	K02147	Energy metabolism
Extracted_nucleotide_sequences__no_read_group___single__contig_75278	g56703.t1	#N/A			Unknown
Extracted_nucleotide_sequences__no_read_group___single__contig_75268	g78763.t1	ankyrin-1-like isoform X1 _Pseudomyrmex gracilis_.			Unknown
Extracted_nucleotide_sequences__no_read_group___single__contig_75232	g73145.t1	NADP-dependent oxidoreductase _Sandarakinorhabdus cyanobacteriorum_.	GO:0016491, GO:0055114, GO:0006692		Unknown
Extracted_nucleotide_sequences__no_read_group___single__contig_75211		No gene annotated at this loci
Extracted_nucleotide_sequences__no_read_group___single__contig_75173	g61669.t1	phosphatidylinositol 3,4,5-trisphosphate 5-phosphatase 2-like _Stylophora pistillata_.		K23573	Signaling molecules and interaction
Extracted_nucleotide_sequences__no_read_group___single__contig_75160	g1578.t1	#N/A			Unknown
Extracted_nucleotide_sequences__no_read_group___single__contig_7514	g26890.t1	unnamed protein product _mitochondrion_ _Plasmodiophora brassicae_.			Unknown
Extracted_nucleotide_sequences__no_read_group___single__contig_75139	g67371.t1	#N/A			Unknown
Extracted_nucleotide_sequences__no_read_group___single__contig_75133	g16441.t1	hypothetical protein SDRG_03358 _Saprolegnia diclina VS20_.		K15424	Protein families: metabolism
Extracted_nucleotide_sequences__no_read_group___single__contig_75110	g16455.t1	#N/A			Unknown
Extracted_nucleotide_sequences__no_read_group___single__contig_75098		No gene annotated at this loci
Extracted_nucleotide_sequences__no_read_group___single__contig_75058	g15234.t1	#N/A			Unknown
Extracted_nucleotide_sequences__no_read_group___single__contig_75038	g16459.t1	#N/A			Unknown
Extracted_nucleotide_sequences__no_read_group___single__contig_75021	g38474.t1	hypothetical protein EIN_025480 _Entamoeba invadens IP1_.			Unknown
Extracted_nucleotide_sequences__no_read_group___single__contig_74967	g48715.t1	#N/A			Unknown
Extracted_nucleotide_sequences__no_read_group___single__contig_74917	g9016.t1	excitatory amino acid transporter 2 _Moniliophthora roreri MCA 2997_.			Unknown
Extracted_nucleotide_sequences__no_read_group___single__contig_74893		No gene annotated at this loci
Extracted_nucleotide_sequences__no_read_group___single__contig_74840	g2287.t1	#N/A			Unknown
Extracted_nucleotide_sequences__no_read_group___single__contig_74750	g75622.t1	#N/A			Unknown
Extracted_nucleotide_sequences__no_read_group___single__contig_74716	g74912.t1	#N/A			Unknown
Extracted_nucleotide_sequences__no_read_group___single__contig_74639		No gene annotated at this loci
Extracted_nucleotide_sequences__no_read_group___single__contig_74630	g75620.t1	hypothetical protein RFI_05723 _Reticulomyxa filosa_.	GO:0006511, GO:0004843, GO:0008234, GO:0018215, GO:0000338	K05609	Protein families: metabolism
Extracted_nucleotide_sequences__no_read_group___single__contig_74591	g76713.t1	protease propeptide/inhibitor _Nadsonia fulvescens var. elongata DSM 6958_.			Unknown
Extracted_nucleotide_sequences__no_read_group___single__contig_74564		No gene annotated at this loci
Extracted_nucleotide_sequences__no_read_group___single__contig_74554		No gene annotated at this loci
Extracted_nucleotide_sequences__no_read_group___single__contig_74538	g6470.t1	#N/A			Unknown
Extracted_nucleotide_sequences__no_read_group___single__contig_74498	g78347.t1	hypothetical protein AW736_15080 _Opitutaceae bacterium TSB47_.			Unknown
Extracted_nucleotide_sequences__no_read_group___single__contig_74472		No gene annotated at this loci
Extracted_nucleotide_sequences__no_read_group___single__contig_74430	g46689.t1	#N/A			Unknown
Extracted_nucleotide_sequences__no_read_group___single__contig_74425	g80411.t1	#N/A			Unknown
Extracted_nucleotide_sequences__no_read_group___single__contig_74424	g46686.t1	#N/A			Unknown
Extracted_nucleotide_sequences__no_read_group___single__contig_74408	g21521.t1	U6 snRNA-associated Sm-like protein LSm5 _Zostera marina_.	GO:0005681, GO:0008380, GO:0003723, GO:0006397, GO:1990726, GO:0005688, GO:0046540, GO:0005732, GO:0005730, GO:0009414, GO:0009737, GO:0008033, GO:0016021, GO:0006364	K12624	Genetic Information Processing
Extracted_nucleotide_sequences__no_read_group___single__contig_74291	g81231.t1	heterogeneous nuclear ribonucleoprotein 1 _Elaeis guineensis_.			Unknown
Extracted_nucleotide_sequences__no_read_group___single__contig_74279	g43773.t1	#N/A			Unknown
Extracted_nucleotide_sequences__no_read_group___single__contig_74254	g58614.t1	#N/A			Unknown
Extracted_nucleotide_sequences__no_read_group___single__contig_74239		No gene annotated at this loci
Extracted_nucleotide_sequences__no_read_group___single__contig_74238	g8141.t1	hypothetical protein PHYSODRAFT_295239 _Phytophthora sojae_.	GO:0008124, GO:0046146, GO:0034312, GO:0042559	K01724	Metabolism of cofactors and vitamins
Extracted_nucleotide_sequences__no_read_group___single__contig_74229	g15301.t1	hypothetical protein PBRA_005844 _Plasmodiophora brassicae_.			Unknown
Extracted_nucleotide_sequences__no_read_group___single__contig_74220		No gene annotated at this loci
Extracted_nucleotide_sequences__no_read_group___single__contig_74153	g59334.t1	#N/A			Unknown
Extracted_nucleotide_sequences__no_read_group___single__contig_74147	g51763.t1	hypothetical protein FisN_3Hh297 _Fistulifera solaris_.			Unknown
Extracted_nucleotide_sequences__no_read_group___single__contig_74105	g7854.t1	phosphoesterase _Acidovorax sp. Root568_.			Unknown
Extracted_nucleotide_sequences__no_read_group___single__contig_74070	g53581.t1	#N/A			Unknown
Extracted_nucleotide_sequences__no_read_group___single__contig_74038	g51761.t1	prefoldin subunit 3-like _Eurytemora affinis_.		K23573	Signaling molecules and interaction
Extracted_nucleotide_sequences__no_read_group___single__contig_7398	g82606.t1	#N/A			Unknown
Extracted_nucleotide_sequences__no_read_group___single__contig_7389	g56975.t1	#N/A			Unknown
Extracted_nucleotide_sequences__no_read_group___single__contig_73886		No gene annotated at this loci
Extracted_nucleotide_sequences__no_read_group___single__contig_73876	g80405.t1	#N/A			Unknown
Extracted_nucleotide_sequences__no_read_group___single__contig_73851	g80407.t1	#N/A			Unknown
Extracted_nucleotide_sequences__no_read_group___single__contig_73827	g80397.t1	hypothetical protein EON62_01785, partial _archaeon_.			Unknown
Extracted_nucleotide_sequences__no_read_group___single__contig_73824		No gene annotated at this loci
Extracted_nucleotide_sequences__no_read_group___single__contig_73745	g80395.t1	serine/threonine-protein phosphatase 2A catalytic subunit alpha isoform _Gigaspora rosea_.		K03498	Protein families: signaling and cellular processes
Extracted_nucleotide_sequences__no_read_group___single__contig_73726	g53089.t1	hypothetical protein PBRA_008061 _Plasmodiophora brassicae_.	GO:0032012, GO:0008641, GO:0008234, GO:0015031, GO:0018215, GO:0006508	K18443	Transport and catabolism
Extracted_nucleotide_sequences__no_read_group___single__contig_73724	g80399.t1	#N/A			Unknown
Extracted_nucleotide_sequences__no_read_group___single__contig_73664	g31239.t1	#N/A			Unknown
Extracted_nucleotide_sequences__no_read_group___single__contig_73637	g50134.t1	#N/A			Unknown
Extracted_nucleotide_sequences__no_read_group___single__contig_73618	g70479.t1	hypothetical protein CAOG_002889 _Capsaspora owczarzaki ATCC 30864_.		K15014	Protein families: signaling and cellular processes
Extracted_nucleotide_sequences__no_read_group___single__contig_73606	g29641.t1	Autoinducer 2-degrading protein LsrG _Symbiodinium microadriaticum_.	GO:0004497, GO:0055114, GO:0016853	K11530	Cellular Processes
Extracted_nucleotide_sequences__no_read_group___single__contig_73596	g70473.t1	#N/A			Unknown
Extracted_nucleotide_sequences__no_read_group___single__contig_73575	g58447.t1	#N/A			Unknown
Extracted_nucleotide_sequences__no_read_group___single__contig_73521	g7800.t1	#N/A			Unknown
Extracted_nucleotide_sequences__no_read_group___single__contig_73512	g51758.t1	#N/A			Unknown
Extracted_nucleotide_sequences__no_read_group___single__contig_73496	g36277.t1	#N/A			Unknown
Extracted_nucleotide_sequences__no_read_group___single__contig_73475	g31238.t1	#N/A			Unknown
Extracted_nucleotide_sequences__no_read_group___single__contig_73440	g44529.t1	Endonuclease 8-like 3 _Symbiodinium microadriaticum_.		K23573	Signaling molecules and interaction
Extracted_nucleotide_sequences__no_read_group___single__contig_73424	g59207.t1	zinc-ribbon domain-containing protein _Pseudobutyrivibrio sp. YE44_.			Unknown
Extracted_nucleotide_sequences__no_read_group___single__contig_73401	g70283.t1	#N/A			Unknown
Extracted_nucleotide_sequences__no_read_group___single__contig_73396	g69217.t1	hypothetical protein EMIHUDRAFT_259104 _Emiliania huxleyi CCMP1516_.			Unknown
Extracted_nucleotide_sequences__no_read_group___single__contig_73372		No gene annotated at this loci
Extracted_nucleotide_sequences__no_read_group___single__contig_73275		No gene annotated at this loci
Extracted_nucleotide_sequences__no_read_group___single__contig_73175	g80720.t1	#N/A		K22128	Protein families: genetic information processing
Extracted_nucleotide_sequences__no_read_group___single__contig_73171	g2106.t1	#N/A	GO:0005681, GO:0008380, GO:0003723, GO:0006397, GO:0005686, GO:1902494		Unknown
Extracted_nucleotide_sequences__no_read_group___single__contig_73112	g27892.t1	#N/A			Unknown
Extracted_nucleotide_sequences__no_read_group___single__contig_73066	g19305.t1	Chain A, Phosphodiesterase.		K23573	Signaling molecules and interaction
Extracted_nucleotide_sequences__no_read_group___single__contig_72998	g3468.t1	#N/A			Unknown
Extracted_nucleotide_sequences__no_read_group___single__contig_7297	g56372.t1	#N/A			Unknown
Extracted_nucleotide_sequences__no_read_group___single__contig_72941	g29969.t1	hypothetical protein PBRA_004516 _Plasmodiophora brassicae_.		K12817	Genetic Information Processing
Extracted_nucleotide_sequences__no_read_group___single__contig_72936	g48924.t1	ammonium transporter, partial _Proteobacteria bacterium_.			Unknown
Extracted_nucleotide_sequences__no_read_group___single__contig_72927	g29968.t1	#N/A			Unknown
Extracted_nucleotide_sequences__no_read_group___single__contig_72917	g27775.t1	#N/A			Unknown
Extracted_nucleotide_sequences__no_read_group___single__contig_72870	g37050.t1	#N/A			Unknown
Extracted_nucleotide_sequences__no_read_group___single__contig_72801	g19318.t1	#N/A			Unknown
Extracted_nucleotide_sequences__no_read_group___single__contig_72780	g73308.t1	cullin-1-like isoform 1 _Chrysochromulina tobinii_.		K03347	Folding, sorting and degradation
Extracted_nucleotide_sequences__no_read_group___single__contig_72777	g48928.t1	hypothetical protein AXG93_620s1380 _Marchantia polymorpha subsp. ruderalis_.			Unknown
Extracted_nucleotide_sequences__no_read_group___single__contig_72763	g10628.t1	hypothetical protein PBRA_005370 _Plasmodiophora brassicae_.	GO:0043813, GO:0036092, GO:0005774, GO:0046856, GO:0016021	K22913	Carbohydrate metabolism	1
Extracted_nucleotide_sequences__no_read_group___single__contig_72760	g27772.t1	#N/A			Unknown
Extracted_nucleotide_sequences__no_read_group___single__contig_72759	g19317.t1	hypothetical protein PBRA_007821 _Plasmodiophora brassicae_.		K23573	Signaling molecules and interaction
Extracted_nucleotide_sequences__no_read_group___single__contig_72747	g48923.t1	#N/A			Unknown
Extracted_nucleotide_sequences__no_read_group___single__contig_72717		No gene annotated at this loci
Extracted_nucleotide_sequences__no_read_group___single__contig_72697	g43414.t1	hypothetical protein _Synechococcus sp. CC9616_.			Unknown		1
Extracted_nucleotide_sequences__no_read_group___single__contig_72694	g47206.t1	hypothetical protein HELRODRAFT_64646, partial _Helobdella robusta_.		K04794	Protein families: genetic information processing
Extracted_nucleotide_sequences__no_read_group___single__contig_72669	g19313.t1	#N/A			Unknown
Extracted_nucleotide_sequences__no_read_group___single__contig_72624		No gene annotated at this loci
Extracted_nucleotide_sequences__no_read_group___single__contig_72576	g44450.t1	hypothetical protein H257_01802 _Aphanomyces astaci_.	GO:0030117, GO:0006886, GO:0016192, GO:0043231, GO:0007034	K12399	Transport and catabolism
Extracted_nucleotide_sequences__no_read_group___single__contig_72544	g2200.t1	DUF4062 domain-containing protein _Streptomyces sp. NRRL B-3648_.			Unknown
Extracted_nucleotide_sequences__no_read_group___single__contig_72516	g2199.t1	#N/A			Unknown
Extracted_nucleotide_sequences__no_read_group___single__contig_72483	g65229.t1	#N/A			Unknown
Extracted_nucleotide_sequences__no_read_group___single__contig_72470	g65228.t1	cation-transporting ATPase 13A3/4/5 _Fistulifera solaris_.			Unknown
Extracted_nucleotide_sequences__no_read_group___single__contig_72469		No gene annotated at this loci
Extracted_nucleotide_sequences__no_read_group___single__contig_72464	g2197.t1	methyltransferase-like protein 23 _Boleophthalmus pectinirostris_.		K23151	Protein families: genetic information processing
Extracted_nucleotide_sequences__no_read_group___single__contig_72455	g3796.t1	hypothetical protein THRCLA_06897 _Thraustotheca clavata_.	GO:0003978		Unknown
Extracted_nucleotide_sequences__no_read_group___single__contig_72428	g140.t1	#N/A			Unknown
Extracted_nucleotide_sequences__no_read_group___single__contig_72398	g33994.t1	#N/A			Unknown
Extracted_nucleotide_sequences__no_read_group___single__contig_72391	g12527.t1	#N/A			Unknown
Extracted_nucleotide_sequences__no_read_group___single__contig_72384	g54040.t1	#N/A			Unknown
Extracted_nucleotide_sequences__no_read_group___single__contig_72376	g2202.t1	#N/A			Unknown
Extracted_nucleotide_sequences__no_read_group___single__contig_72353	g61861.t1	#N/A			Unknown
Extracted_nucleotide_sequences__no_read_group___single__contig_72345	g59010.t1	#N/A			Unknown
Extracted_nucleotide_sequences__no_read_group___single__contig_72337		No gene annotated at this loci
Extracted_nucleotide_sequences__no_read_group___single__contig_72324	g63348.t1	hypothetical protein TRIADDRAFT_59820 _Trichoplax adhaerens_.			Unknown
Extracted_nucleotide_sequences__no_read_group___single__contig_72319		No gene annotated at this loci
Extracted_nucleotide_sequences__no_read_group___single__contig_72316	g58577.t1	#N/A			Unknown
Extracted_nucleotide_sequences__no_read_group___single__contig_72161	g51227.t1	hypothetical protein L202_02917 _Cryptococcus amylolentus CBS 6039_.			Unknown	1
Extracted_nucleotide_sequences__no_read_group___single__contig_72136	g68614.t1	#N/A			Unknown
Extracted_nucleotide_sequences__no_read_group___single__contig_72121		No gene annotated at this loci
Extracted_nucleotide_sequences__no_read_group___single__contig_72054	g46101.t1	hypothetical protein BOTBODRAFT_191674 _Botryobasidium botryosum FD-172 SS1_.			Unknown
Extracted_nucleotide_sequences__no_read_group___single__contig_71968	g79382.t1	#N/A			Unknown
Extracted_nucleotide_sequences__no_read_group___single__contig_71945	g5049.t1	hypothetical protein BBJ28_00027072, partial _Nothophytophthora sp. Chile5_.		K23573	Signaling molecules and interaction
Extracted_nucleotide_sequences__no_read_group___single__contig_71943	g5048.t1	#N/A			Unknown
Extracted_nucleotide_sequences__no_read_group___single__contig_71921	g5042.t1	hypothetical protein PBRA_004261 _Plasmodiophora brassicae_.		K06677	Cell growth and death
Extracted_nucleotide_sequences__no_read_group___single__contig_71892	g15361.t1	Arf-GAP with GTPase, ANK repeat and PH domain-containing protein 2 _Hondaea fermentalgiana_.	GO:0005096, GO:0043547, GO:0005802, GO:0005768, GO:0016757, GO:0006891	K12486	Transport and catabolism
Extracted_nucleotide_sequences__no_read_group___single__contig_71852	g54337.t1	hypothetical protein FRACYDRAFT_244408 _Fragilariopsis cylindrus CCMP1102_.			Unknown
Extracted_nucleotide_sequences__no_read_group___single__contig_71829	g54336.t1	zonadhesin-like _Ciona intestinalis_.			Unknown
Extracted_nucleotide_sequences__no_read_group___single__contig_71821	g70134.t1	#N/A			Unknown
Extracted_nucleotide_sequences__no_read_group___single__contig_71817	g39609.t1	#N/A			Unknown
Extracted_nucleotide_sequences__no_read_group___single__contig_71816	g19896.t1	#N/A			Unknown
Extracted_nucleotide_sequences__no_read_group___single__contig_71811	g19896.t1	#N/A			Unknown
Extracted_nucleotide_sequences__no_read_group___single__contig_71772	g64090.t1	#N/A			Unknown
Extracted_nucleotide_sequences__no_read_group___single__contig_71726	g54983.t1	#N/A			Unknown
Extracted_nucleotide_sequences__no_read_group___single__contig_71679		No gene annotated at this loci
Extracted_nucleotide_sequences__no_read_group___single__contig_71644		No gene annotated at this loci
Extracted_nucleotide_sequences__no_read_group___single__contig_71568	g48789.t1	BTB/POZ domain-containing protein _Candidatus Protochlamydia sp. W-9_.			Unknown
Extracted_nucleotide_sequences__no_read_group___single__contig_71559		No gene annotated at this loci
Extracted_nucleotide_sequences__no_read_group___single__contig_71539	g32447.t1	hypothetical protein H257_03942 _Aphanomyces astaci_.			Unknown
Extracted_nucleotide_sequences__no_read_group___single__contig_71535	g65697.t1	transmembrane protein 16H _Thecamonas trahens ATCC 50062_.			Unknown
Extracted_nucleotide_sequences__no_read_group___single__contig_71453	g65696.t1	#N/A			Unknown
Extracted_nucleotide_sequences__no_read_group___single__contig_71347	g70525.t1	#N/A			Unknown
Extracted_nucleotide_sequences__no_read_group___single__contig_71298	g56924.t1	#N/A			Unknown
Extracted_nucleotide_sequences__no_read_group___single__contig_71286	g56926.t1	hypothetical protein THAOC_32881 _Thalassiosira oceanica_.			Unknown
Extracted_nucleotide_sequences__no_read_group___single__contig_71164	g24436.t1	#N/A			Unknown
Extracted_nucleotide_sequences__no_read_group___single__contig_71149	g64454.t1	Zinc transporter ZupT _uncultured archaeon_.			Unknown
Extracted_nucleotide_sequences__no_read_group___single__contig_71145	g18653.t1	#N/A			Unknown
Extracted_nucleotide_sequences__no_read_group___single__contig_71110	g7200.t1	pre-mRNA-splicing factor SYF1 _Electrophorus electricus_.		K12867	Genetic Information Processing
Extracted_nucleotide_sequences__no_read_group___single__contig_71095	g60330.t1	T9SS type A sorting domain-containing protein _Dyadobacter tibetensis_.			Unknown
Extracted_nucleotide_sequences__no_read_group___single__contig_71091	g70749.t1	#N/A			Unknown
Extracted_nucleotide_sequences__no_read_group___single__contig_71013	g14970.t1	#N/A			Unknown
Extracted_nucleotide_sequences__no_read_group___single__contig_70994	g29548.t1	hypothetical protein PBRA_008623 _Plasmodiophora brassicae_.		K23573	Signaling molecules and interaction
Extracted_nucleotide_sequences__no_read_group___single__contig_70993	g7843.t1	#N/A			Unknown
Extracted_nucleotide_sequences__no_read_group___single__contig_70923	g18646.t1	#N/A			Unknown
Extracted_nucleotide_sequences__no_read_group___single__contig_70816	g60296.t1	hypothetical protein I315_05175 _Cryptococcus gattii Ru294_.			Unknown
Extracted_nucleotide_sequences__no_read_group___single__contig_70810	g66906.t1	hypothetical protein BBJ28_00005813 _Nothophytophthora sp. Chile5_.		K14841	Protein families: genetic information processing
Extracted_nucleotide_sequences__no_read_group___single__contig_70791	g67118.t1	serine O-acetyltransferase _Ramlibacter sp. 2FC_.	GO:0009001, GO:0006535, GO:0005737, GO:0016021	K00640	Energy metabolism
Extracted_nucleotide_sequences__no_read_group___single__contig_70778	g66898.t1	#N/A	GO:0004842, GO:0016567, GO:0016021		Unknown
Extracted_nucleotide_sequences__no_read_group___single__contig_70694	g80360.t1	hypothetical protein FNF29_06554 _Cafeteria roenbergensis_.		K06131	Lipid metabolism
Extracted_nucleotide_sequences__no_read_group___single__contig_70627	g16649.t1	unnamed protein product _mitochondrion_ _Plasmodiophora brassicae_.			Unknown
Extracted_nucleotide_sequences__no_read_group___single__contig_70609		No gene annotated at this loci
Extracted_nucleotide_sequences__no_read_group___single__contig_70598	g22147.t1	hypothetical protein SARC_09248 _Sphaeroforma arctica JP610_.			Unknown
Extracted_nucleotide_sequences__no_read_group___single__contig_70588	g17669.t1	hypothetical protein SmJEL517_g04114 _Synchytrium microbalum_.			Unknown
Extracted_nucleotide_sequences__no_read_group___single__contig_70556	g52064.t1	#N/A			Unknown
Extracted_nucleotide_sequences__no_read_group___single__contig_70516	g29565.t1	sel1 repeat family protein _Megasphaera elsdenii_.	GO:0004842, GO:0016567, GO:0016021, GO:0004672, GO:0006468, GO:0005524	K07126,K23573	Unclassified
Extracted_nucleotide_sequences__no_read_group___single__contig_70436	g6375.t1	kynurenine 3-monooxygenase, putative _Acaryochloris marina MBIC11017_.			Unknown
Extracted_nucleotide_sequences__no_read_group___single__contig_70412	g62328.t1	hypothetical protein GUITHDRAFT_154188 _Guillardia theta CCMP2712_.	GO:0030060, GO:0006108, GO:0005739, GO:0006099, GO:0003724, GO:0005975, GO:0048046, GO:0005507, GO:0016788, GO:0009505, GO:0070013, GO:0003723, GO:0055114, GO:0043233, GO:0005829, GO:0042742, GO:0005524, GO:0008033, GO:0016740		Unknown
Extracted_nucleotide_sequences__no_read_group___single__contig_7032	g58507.t1	#N/A			Unknown
Extracted_nucleotide_sequences__no_read_group___single__contig_70305		No gene annotated at this loci
Extracted_nucleotide_sequences__no_read_group___single__contig_70258		No gene annotated at this loci
Extracted_nucleotide_sequences__no_read_group___single__contig_70183	g55185.t1	radical SAM protein _Deltaproteobacteria bacterium_.			Unknown
Extracted_nucleotide_sequences__no_read_group___single__contig_70136	g41337.t1	peroxiredoxin _Azumapecten farreri_.	GO:0004601, GO:0098869, GO:0031907, GO:0048471, GO:0072541, GO:0001016, GO:0005777, GO:0043027, GO:0031410, GO:0060785, GO:0070995, GO:0005829, GO:0032967, GO:0051354, GO:0005739, GO:0005634, GO:0016480, GO:0043154, GO:0005102, GO:0016021, GO:0042744, GO:0006915, GO:0055114, GO:2001057, GO:0034614, GO:0045454	K11187	Transport and catabolism
Extracted_nucleotide_sequences__no_read_group___single__contig_70078	g37296.t1	PREDICTED: uncharacterized aarF domain-containing protein kinase 2-like _Amphimedon queenslandica_.	GO:0016301, GO:0016310, GO:0016021, GO:0016773, GO:0006464, GO:0140096, GO:0005524	K23573	Signaling molecules and interaction
Extracted_nucleotide_sequences__no_read_group___single__contig_70067	g37295.t1	DNA repair protein RecN _Sandaracinaceae bacterium_.		K03631	Protein families: genetic information processing
Extracted_nucleotide_sequences__no_read_group___single__contig_70035	g18692.t1	#N/A			Unknown
Extracted_nucleotide_sequences__no_read_group___single__contig_70011	g19198.t1	hypothetical protein PROFUN_04829 _Planoprotostelium fungivorum_.	GO:0008374, GO:0006629, GO:0016021, GO:0032541, GO:0140042, GO:0097038, GO:0046027, GO:0055091, GO:0005637, GO:0005811, GO:0043603, GO:0044249, GO:1901576, GO:1901564	K00679	Lipid metabolism
Extracted_nucleotide_sequences__no_read_group___single__contig_69997	g65307.t1	amidohydrolase _Candidatus Marinimicrobia bacterium_.			Unknown
Extracted_nucleotide_sequences__no_read_group___single__contig_69936	g69098.t1	unnamed protein product _mitochondrion_ _Plasmodiophora brassicae_.			Unknown
Extracted_nucleotide_sequences__no_read_group___single__contig_69887	g81151.t1	#N/A			Unknown
Extracted_nucleotide_sequences__no_read_group___single__contig_6987		No gene annotated at this loci
Extracted_nucleotide_sequences__no_read_group___single__contig_69802	g19193.t1	unnamed protein product _mitochondrion_ _Plasmodiophora brassicae_.		K17609,K13172	Protein families: metabolism
Extracted_nucleotide_sequences__no_read_group___single__contig_69800	g56255.t1	#N/A			Unknown
Extracted_nucleotide_sequences__no_read_group___single__contig_69796	g80181.t1	#N/A			Unknown
Extracted_nucleotide_sequences__no_read_group___single__contig_69791		No gene annotated at this loci
Extracted_nucleotide_sequences__no_read_group___single__contig_69740	g3640.t1	hypothetical protein Poli38472_001481 _Pythium oligandrum_.	GO:0003899, GO:0006351, GO:0005634	K14721,K23573	Genetic Information Processing
Extracted_nucleotide_sequences__no_read_group___single__contig_69680	g29208.t1	#N/A			Unknown
Extracted_nucleotide_sequences__no_read_group___single__contig_69661	g61066.t1	hypothetical protein PROFUN_02928 _Planoprotostelium fungivorum_.	GO:0003910, GO:0006266, GO:0006281, GO:0006310, GO:0008270, GO:0005524		Unknown
Extracted_nucleotide_sequences__no_read_group___single__contig_69650	g55186.t1	#N/A			Unknown
Extracted_nucleotide_sequences__no_read_group___single__contig_69627	g19202.t1	hypothetical protein ZTR_06130 _Talaromyces verruculosus_.	GO:0004674, GO:0006468, GO:0005524		Unknown
Extracted_nucleotide_sequences__no_read_group___single__contig_69600		No gene annotated at this loci
Extracted_nucleotide_sequences__no_read_group___single__contig_69599	g82696.t1	P-type ATPase _Dictyostelium discoideum AX4_.		K23573	Signaling molecules and interaction	1
Extracted_nucleotide_sequences__no_read_group___single__contig_6957		No gene annotated at this loci
Extracted_nucleotide_sequences__no_read_group___single__contig_69558	g37297.t1	#N/A			Unknown
Extracted_nucleotide_sequences__no_read_group___single__contig_69545		No gene annotated at this loci
Extracted_nucleotide_sequences__no_read_group___single__contig_69538		No gene annotated at this loci
Extracted_nucleotide_sequences__no_read_group___single__contig_69461	g276.t1	hypothetical protein _Monosiga brevicollis MX1_.		K09650	Protein families: metabolism
Extracted_nucleotide_sequences__no_read_group___single__contig_69350	g19695.t1	#N/A			Unknown
Extracted_nucleotide_sequences__no_read_group___single__contig_6927		No gene annotated at this loci
Extracted_nucleotide_sequences__no_read_group___single__contig_69253	g36232.t1	unnamed protein product _mitochondrion_ _Plasmodiophora brassicae_.			Unknown
Extracted_nucleotide_sequences__no_read_group___single__contig_69133	g81997.t1	#N/A	GO:0046872, GO:0016021		Unknown
Extracted_nucleotide_sequences__no_read_group___single__contig_69123	g48816.t1	#N/A			Unknown
Extracted_nucleotide_sequences__no_read_group___single__contig_69121	g79114.t1	#N/A			Unknown
Extracted_nucleotide_sequences__no_read_group___single__contig_69103	g52678.t1	hypothetical protein PybrP1_008345, partial _Pythium brassicum_.			Unknown
Extracted_nucleotide_sequences__no_read_group___single__contig_69087	g5579.t1	#N/A			Unknown
Extracted_nucleotide_sequences__no_read_group___single__contig_69068		No gene annotated at this loci
Extracted_nucleotide_sequences__no_read_group___single__contig_69048		No gene annotated at this loci
Extracted_nucleotide_sequences__no_read_group___single__contig_69002	g6627.t1	LOW QUALITY PROTEIN: hypothetical protein PTSG_13149 _Salpingoeca rosetta_.		K23573	Signaling molecules and interaction
Extracted_nucleotide_sequences__no_read_group___single__contig_6899	g26898.t1	unnamed protein product _mitochondrion_ _Plasmodiophora brassicae_.			Unknown
Extracted_nucleotide_sequences__no_read_group___single__contig_68988	g56161.t1	hypothetical protein BZG36_03223 _Bifiguratus adelaidae_.		K03538	Genetic Information Processing
Extracted_nucleotide_sequences__no_read_group___single__contig_68964	g29269.t1	hypothetical protein PHACADRAFT_251513 _Phanerochaete carnosa HHB-10118-sp_.			Unknown
Extracted_nucleotide_sequences__no_read_group___single__contig_68956	g20613.t1	SEL1-like repeat protein _Nitrosomonas cryotolerans_.		K07126	Unclassified
Extracted_nucleotide_sequences__no_read_group___single__contig_68955	g60795.t1	polyubiquitin _Paulinella micropora_.	GO:0031386, GO:0019941, GO:0005634, GO:0031625, GO:0016567, GO:0005737		Unknown
Extracted_nucleotide_sequences__no_read_group___single__contig_68953	g6209.t1	#N/A			Unknown	1
Extracted_nucleotide_sequences__no_read_group___single__contig_68942		No gene annotated at this loci
Extracted_nucleotide_sequences__no_read_group___single__contig_68890	g56666.t1	PREDICTED: transcription initiation factor TFIID subunit 2-like _Acropora digitifera_.		K03128,K23573	Genetic Information Processing
Extracted_nucleotide_sequences__no_read_group___single__contig_68884	g54154.t1	#N/A			Unknown	1
Extracted_nucleotide_sequences__no_read_group___single__contig_68863	g7137.t1	#N/A			Unknown
Extracted_nucleotide_sequences__no_read_group___single__contig_68854	g65431.t1	#N/A			Unknown
Extracted_nucleotide_sequences__no_read_group___single__contig_6879	g76996.t1	#N/A			Unknown
Extracted_nucleotide_sequences__no_read_group___single__contig_68786	g6204.t1	#N/A			Unknown
Extracted_nucleotide_sequences__no_read_group___single__contig_68753	g6203.t1	F-box/LRR-repeat protein 20-like isoform X1 _Dendronephthya gigantea_.			Unknown
Extracted_nucleotide_sequences__no_read_group___single__contig_68720		No gene annotated at this loci
Extracted_nucleotide_sequences__no_read_group___single__contig_68669	g44605.t1	#N/A			Unknown
Extracted_nucleotide_sequences__no_read_group___single__contig_68656	g56162.t1	#N/A			Unknown
Extracted_nucleotide_sequences__no_read_group___single__contig_68655		No gene annotated at this loci
Extracted_nucleotide_sequences__no_read_group___single__contig_68651	g78329.t1	eIF5A _Oxyrrhis marina_.			Unknown
Extracted_nucleotide_sequences__no_read_group___single__contig_68573	g17007.t1	phosphatidylethanolamine N-methyltransferase _Sugiyamaella lignohabitans_.	GO:0006656, GO:0004608, GO:0016021, GO:0032259		Unknown
Extracted_nucleotide_sequences__no_read_group___single__contig_68500	g1029.t1	#N/A			Unknown
Extracted_nucleotide_sequences__no_read_group___single__contig_68499	g9053.t1	hypothetical protein PBRA_004335 _Plasmodiophora brassicae_.			Unknown
Extracted_nucleotide_sequences__no_read_group___single__contig_68484	g80031.t1	putative phospholipase A2, activating protein _Oryza sativa Japonica Group_.			Unknown
Extracted_nucleotide_sequences__no_read_group___single__contig_68480	g29801.t1	#N/A			Unknown
Extracted_nucleotide_sequences__no_read_group___single__contig_68470	g65434.t1	hypothetical protein PBRA_001943 _Plasmodiophora brassicae_.	GO:0003743, GO:0006413, GO:0071013, GO:0005730, GO:0004386, GO:0005524, GO:0140098, GO:0003729	K13025	Genetic Information Processing
Extracted_nucleotide_sequences__no_read_group___single__contig_68427	g75082.t1	BTB/POZ domain-containing protein _Candidatus Protochlamydia sp. W-9_.			Unknown
Extracted_nucleotide_sequences__no_read_group___single__contig_68371	g55564.t1	hypothetical protein ceV_298 _Chrysochromulina ericina virus_.			Unknown
Extracted_nucleotide_sequences__no_read_group___single__contig_68353	g82474.t1	#N/A			Unknown
Extracted_nucleotide_sequences__no_read_group___single__contig_68349	g82474.t1	hypothetical protein SteCoe_18017 _Stentor coeruleus_.			Unknown
Extracted_nucleotide_sequences__no_read_group___single__contig_68252	g80027.t1	unnamed protein product _mitochondrion_ _Plasmodiophora brassicae_.			Unknown	1
Extracted_nucleotide_sequences__no_read_group___single__contig_68229	g60569.t1	transporter, major facilitator family protein _Toxoplasma gondii ME49_.			Unknown
Extracted_nucleotide_sequences__no_read_group___single__contig_68151	g14683.t1	#N/A			Unknown
Extracted_nucleotide_sequences__no_read_group___single__contig_68146	g81695.t1	#N/A			Unknown
Extracted_nucleotide_sequences__no_read_group___single__contig_68134		No gene annotated at this loci
Extracted_nucleotide_sequences__no_read_group___single__contig_68114		No gene annotated at this loci
Extracted_nucleotide_sequences__no_read_group___single__contig_68110	g18040.t1	#N/A			Unknown
Extracted_nucleotide_sequences__no_read_group___single__contig_68081	g18037.t1	hypothetical protein BGV40_17175 _Methanosarcina sp. Ant1_.			Unknown
Extracted_nucleotide_sequences__no_read_group___single__contig_68062	g15129.t1	#N/A			Unknown
Extracted_nucleotide_sequences__no_read_group___single__contig_68060	g55555.t1	#N/A			Unknown
Extracted_nucleotide_sequences__no_read_group___single__contig_6805	g60670.t1	rab-like protein 3 _Pocillopora damicornis_.		K07933	Protein families: signaling and cellular processes
Extracted_nucleotide_sequences__no_read_group___single__contig_68024	g10114.t1	hypothetical protein SPRG_11098 _Saprolegnia parasitica CBS 223.65_.			Unknown
Extracted_nucleotide_sequences__no_read_group___single__contig_68020		No gene annotated at this loci
Extracted_nucleotide_sequences__no_read_group___single__contig_67958		No gene annotated at this loci
Extracted_nucleotide_sequences__no_read_group___single__contig_67930	g58549.t1	hypothetical protein CBR_g36747 _Chara braunii_.	GO:0004746, GO:0009231, GO:0009507, GO:0016021	K00793	Metabolism of cofactors and vitamins
Extracted_nucleotide_sequences__no_read_group___single__contig_67908		No gene annotated at this loci
Extracted_nucleotide_sequences__no_read_group___single__contig_67885	g83308.t1	putative nnucleoredoxin _Planoprotostelium fungivorum_.	GO:0008173, GO:0001510, GO:0005737, GO:0006396, GO:0003723, GO:0008757, GO:0140101, GO:0006399	K03216	Protein families: genetic information processing
Extracted_nucleotide_sequences__no_read_group___single__contig_67852	g55541.t1	conserved unknown protein _Ectocarpus siliculosus_.			Unknown
Extracted_nucleotide_sequences__no_read_group___single__contig_67827	g67959.t1	#N/A			Unknown
Extracted_nucleotide_sequences__no_read_group___single__contig_67824	g57566.t1	hypothetical protein BAJALOKI1v1_1610008 _Candidatus Lokiarchaeota archaeon_.			Unknown
Extracted_nucleotide_sequences__no_read_group___single__contig_6781	g26891.t1	FAD binding domain containing protein _Acanthamoeba castellanii str. Neff_.			Unknown
Extracted_nucleotide_sequences__no_read_group___single__contig_67809	g10111.t1	#N/A			Unknown
Extracted_nucleotide_sequences__no_read_group___single__contig_67624	g20604.t1	#N/A			Unknown
Extracted_nucleotide_sequences__no_read_group___single__contig_67584	g32292.t1	3-isopropylmalate dehydrogenase _Hondaea fermentalgiana_.		K00052	Carbohydrate metabolism
Extracted_nucleotide_sequences__no_read_group___single__contig_67512	g49611.t1	AAA family ATPase, partial _Corallococcus sp. CA054B_.		K11265	Nucleotide metabolism
Extracted_nucleotide_sequences__no_read_group___single__contig_67497	g16362.t1	#N/A			Unknown
Extracted_nucleotide_sequences__no_read_group___single__contig_67489		No gene annotated at this loci
Extracted_nucleotide_sequences__no_read_group___single__contig_67488	g42016.t1	#N/A			Unknown
Extracted_nucleotide_sequences__no_read_group___single__contig_67478	g83309.t1	tRNA _uridine_34_/cytosine_34_/5-carboxymethylaminomethyluridine_34_-2'- O_-methyltransferase TrmL _Spirochaetae bacterium HGW-Spirochaetae-4_.			Unknown
Extracted_nucleotide_sequences__no_read_group___single__contig_67473	g14411.t1	hypothetical protein EMIHUDRAFT_108611 _Emiliania huxleyi CCMP1516_.			Unknown
Extracted_nucleotide_sequences__no_read_group___single__contig_67454	g24207.t1	#N/A			Unknown
Extracted_nucleotide_sequences__no_read_group___single__contig_67449		No gene annotated at this loci
Extracted_nucleotide_sequences__no_read_group___single__contig_67388	g76517.t1	uncharacterized protein LOC100836694 isoform X1 _Brachypodium distachyon_.			Unknown
Extracted_nucleotide_sequences__no_read_group___single__contig_67279	g68203.t1	PREDICTED: DNA ligase 1 _Nanorana parkeri_.		K10747	Genetic Information Processing
Extracted_nucleotide_sequences__no_read_group___single__contig_67273	g13870.t1	hypothetical protein A3J28_03580 _Acidobacteria bacterium RIFCSPLOWO2_12_FULL_60_22_.		K23573	Signaling molecules and interaction
Extracted_nucleotide_sequences__no_read_group___single__contig_67254	g13869.t1	hypothetical protein _Actinomadura hibisca_.			Unknown
Extracted_nucleotide_sequences__no_read_group___single__contig_67223	g13866.t1	hypothetical protein SAMD00019534_117090 _Acytostelium subglobosum LB1_.			Unknown
Extracted_nucleotide_sequences__no_read_group___single__contig_67183	g17849.t1	#N/A			Unknown
Extracted_nucleotide_sequences__no_read_group___single__contig_67178	g20224.t1	hypothetical protein PBRA_000900 _Plasmodiophora brassicae_.		K13095	Protein families: genetic information processing
Extracted_nucleotide_sequences__no_read_group___single__contig_67171	g8190.t1	hypothetical protein BDFB_013304 _Asbolus verrucosus_.			Unknown
Extracted_nucleotide_sequences__no_read_group___single__contig_67139	g24318.t1	hypothetical protein _Monosiga brevicollis MX1_.			Unknown
Extracted_nucleotide_sequences__no_read_group___single__contig_67089	g24322.t1	anaphase-promoting complex subunit 6-like _Physcomitrella patens_.	GO:0051301, GO:0009507	K03353	Folding, sorting and degradation
Extracted_nucleotide_sequences__no_read_group___single__contig_67084	g8186.t1	#N/A			Unknown
Extracted_nucleotide_sequences__no_read_group___single__contig_67071	g8185.t1	#N/A			Unknown
Extracted_nucleotide_sequences__no_read_group___single__contig_67024	g9356.t1	#N/A			Unknown
Extracted_nucleotide_sequences__no_read_group___single__contig_66963	g7745.t1	uncharacterized protein LOC106180157 _Lingula anatina_.			Unknown
Extracted_nucleotide_sequences__no_read_group___single__contig_66926	g29499.t1	hypothetical protein PBRA_002417 _Plasmodiophora brassicae_.	GO:0061631, GO:0030433, GO:0000151, GO:0031625, GO:0016021, GO:0016567, GO:0005789, GO:0016874, GO:0016746, GO:0005524, GO:0005634, GO:0006986, GO:1903955	K04554	Folding, sorting and degradation
Extracted_nucleotide_sequences__no_read_group___single__contig_66884	g39548.t1	unnamed protein product _Pseudo-nitzschia multistriata_.			Unknown
Extracted_nucleotide_sequences__no_read_group___single__contig_66868	g7744.t1	PREDICTED: E3 ubiquitin-protein ligase TRIM23 _Elephantulus edwardii_.			Unknown
Extracted_nucleotide_sequences__no_read_group___single__contig_66852	g12449.t1	#N/A			Unknown
Extracted_nucleotide_sequences__no_read_group___single__contig_66802	g25767.t1	EVE domain-containing protein _Haliea sp. SAOS-164_.			Unknown
Extracted_nucleotide_sequences__no_read_group___single__contig_66797	g6161.t1	#N/A			Unknown
Extracted_nucleotide_sequences__no_read_group___single__contig_66756	g39982.t1	hypothetical protein PBRA_001607 _Plasmodiophora brassicae_.		K22766	Protein families: genetic information processing
Extracted_nucleotide_sequences__no_read_group___single__contig_66753	g6160.t1	P-loop containing nucleoside triphosphate hydrolase protein _Neocallimastix californiae_.	GO:0004017, GO:0046940, GO:0005634, GO:0016887, GO:0005737, GO:0016310, GO:0005524, GO:0006364	K18532	Nucleotide metabolism
Extracted_nucleotide_sequences__no_read_group___single__contig_66749	g51183.t1	#N/A			Unknown
Extracted_nucleotide_sequences__no_read_group___single__contig_66733	g3921.t1	ankyrin repeat domain-containing protein _candidate division NC10 bacterium_.		K23573	Signaling molecules and interaction
Extracted_nucleotide_sequences__no_read_group___single__contig_6660	g43257.t1	PREDICTED: tRNA _cytosine_34_-C_5__-methyltransferase _Hippocampus comes_.	GO:0016428, GO:0030488, GO:0005576, GO:0005634, GO:0000049, GO:0005737	K23573	Signaling molecules and interaction
Extracted_nucleotide_sequences__no_read_group___single__contig_66598	g10859.t1	#N/A			Unknown
Extracted_nucleotide_sequences__no_read_group___single__contig_66583	g6152.t1	ADP-ribosylation factor 1 _Artemisia annua_.			Unknown
Extracted_nucleotide_sequences__no_read_group___single__contig_66554	g54727.t1	EAL domain-containing protein _Ferriphaselus sp. R-1_.		K13040,K02044	Environmental Information Processing
Extracted_nucleotide_sequences__no_read_group___single__contig_66514	g26318.t1	kinesin motor domain containing protein _Chrysochromulina tobinii_.			Unknown
Extracted_nucleotide_sequences__no_read_group___single__contig_6650	g42919.t1	#N/A			Unknown
Extracted_nucleotide_sequences__no_read_group___single__contig_66480	g25764.t1	#N/A			Unknown
Extracted_nucleotide_sequences__no_read_group___single__contig_66438	g27536.t1	hypothetical protein ZHAS_00017105 _Anopheles sinensis_.			Unknown
Extracted_nucleotide_sequences__no_read_group___single__contig_66437	g43417.t1	hypothetical protein COB46_02940 _Rhodospirillaceae bacterium_.		K02044	Membrane transport
Extracted_nucleotide_sequences__no_read_group___single__contig_6641	g57645.t1	#N/A			Unknown
Extracted_nucleotide_sequences__no_read_group___single__contig_66377	g81241.t1	#N/A			Unknown
Extracted_nucleotide_sequences__no_read_group___single__contig_66370	g12131.t1	#N/A			Unknown
Extracted_nucleotide_sequences__no_read_group___single__contig_66363	g12135.t1	#N/A			Unknown
Extracted_nucleotide_sequences__no_read_group___single__contig_66353	g12135.t1	#N/A			Unknown
Extracted_nucleotide_sequences__no_read_group___single__contig_66350		No gene annotated at this loci
Extracted_nucleotide_sequences__no_read_group___single__contig_66325	g12139.t1	#N/A			Unknown
Extracted_nucleotide_sequences__no_read_group___single__contig_66202	g73850.t1	hypothetical protein H310_00399 _Aphanomyces invadans_.			Unknown
Extracted_nucleotide_sequences__no_read_group___single__contig_66192	g12132.t1	#N/A			Unknown
Extracted_nucleotide_sequences__no_read_group___single__contig_66153	g53493.t1	#N/A			Unknown
Extracted_nucleotide_sequences__no_read_group___single__contig_66103	g43419.t1	#N/A			Unknown
Extracted_nucleotide_sequences__no_read_group___single__contig_66095	g25770.t1	#N/A			Unknown
Extracted_nucleotide_sequences__no_read_group___single__contig_66033	g10330.t1	#N/A			Unknown
Extracted_nucleotide_sequences__no_read_group___single__contig_65958	g11837.t1	unnamed protein product _Vitrella brassicaformis CCMP3155_.		K00737	Glycan biosynthesis and metabolism
Extracted_nucleotide_sequences__no_read_group___single__contig_65957	g21383.t1	kelch-like protein diablo isoform X1 _Acropora millepora_.			Unknown
Extracted_nucleotide_sequences__no_read_group___single__contig_65939		No gene annotated at this loci
Extracted_nucleotide_sequences__no_read_group___single__contig_65937	g10902.t1	#N/A			Unknown
Extracted_nucleotide_sequences__no_read_group___single__contig_65843	g20103.t1	AMP-binding protein _Rippkaea orientalis_.			Unknown
Extracted_nucleotide_sequences__no_read_group___single__contig_65808	g48216.t1	hypothetical protein TRIADDRAFT_18955 _Trichoplax adhaerens_.			Unknown
Extracted_nucleotide_sequences__no_read_group___single__contig_65781	g77285.t1	hypothetical protein _Candidatus Protochlamydia amoebophila_.			Unknown
Extracted_nucleotide_sequences__no_read_group___single__contig_65720	g73858.t1	conserved unknown protein _Ectocarpus siliculosus_.			Unknown
Extracted_nucleotide_sequences__no_read_group___single__contig_65676	g1114.t1	hypothetical protein _uncultured Mediterranean phage uvMED_.			Unknown
Extracted_nucleotide_sequences__no_read_group___single__contig_65624		No gene annotated at this loci
Extracted_nucleotide_sequences__no_read_group___single__contig_65609	g47750.t1	glycoside hydrolase family 97 protein _Turneriella parva_.			Unknown
Extracted_nucleotide_sequences__no_read_group___single__contig_65602		No gene annotated at this loci
Extracted_nucleotide_sequences__no_read_group___single__contig_65531	g35243.t1	#N/A			Unknown
Extracted_nucleotide_sequences__no_read_group___single__contig_65527		No gene annotated at this loci
Extracted_nucleotide_sequences__no_read_group___single__contig_65524	g35125.t1	#N/A			Unknown
Extracted_nucleotide_sequences__no_read_group___single__contig_65491	g26958.t1	#N/A			Unknown
Extracted_nucleotide_sequences__no_read_group___single__contig_65411	g12752.t1	Ras-related protein Rac1 _Paulinella micropora_.	GO:0007264, GO:0003924, GO:0031941, GO:0005525, GO:0030426, GO:0043025, GO:0048471, GO:0033630, GO:1900026, GO:0021894, GO:0045202, GO:0051932, GO:0014041, GO:0012505, GO:0048306, GO:0030027, GO:0048873, GO:0005829, GO:0050885, GO:0005938, GO:0019901, GO:0031410, GO:0016055, GO:0070062, GO:0043231, GO:0005886, GO:0030036, GO:0030031, GO:0031175, GO:0030865, GO:0007163, GO:0032956, GO:0097435, GO:…	K04392	Signal transduction
Extracted_nucleotide_sequences__no_read_group___single__contig_65333	g5382.t1	PREDICTED: ABC transporter A family member 1 _Raphanus sativus_.		K01990	Protein families: signaling and cellular processes
Extracted_nucleotide_sequences__no_read_group___single__contig_65323	g5180.t1	E3 ubiquitin-protein ligase UPL6-like isoform X3 _Durio zibethinus_.		K23573	Signaling molecules and interaction
Extracted_nucleotide_sequences__no_read_group___single__contig_65320	g5178.t1	Hypothetical protein, putative _Bodo saltans_.		K17981	Protein families: genetic information processing
Extracted_nucleotide_sequences__no_read_group___single__contig_65286	g7776.t1	PREDICTED: E3 ubiquitin-protein ligase NRDP1 _Crassostrea gigas_.	GO:0008270	K12160	Genetic Information Processing
Extracted_nucleotide_sequences__no_read_group___single__contig_65262	g32931.t1	archaemetzincin-2 _Lingula anatina_.		K06974,K23573	Protein families: metabolism
Extracted_nucleotide_sequences__no_read_group___single__contig_65249	g5179.t1	#N/A			Unknown
Extracted_nucleotide_sequences__no_read_group___single__contig_65232	g44799.t1	#N/A			Unknown
Extracted_nucleotide_sequences__no_read_group___single__contig_65231	g20058.t1	#N/A			Unknown
Extracted_nucleotide_sequences__no_read_group___single__contig_65209	g5380.t1	#N/A			Unknown
Extracted_nucleotide_sequences__no_read_group___single__contig_652	g42651.t1	#N/A		K02135	Energy metabolism
Extracted_nucleotide_sequences__no_read_group___single__contig_65135	g2300.t1	#N/A			Unknown
Extracted_nucleotide_sequences__no_read_group___single__contig_65082		No gene annotated at this loci
Extracted_nucleotide_sequences__no_read_group___single__contig_65065	g3183.t1	#N/A			Unknown
Extracted_nucleotide_sequences__no_read_group___single__contig_65056	g22929.t1	sap DNA-binding domain-containing protein _Chrysochromulina tobinii_.		K23573	Signaling molecules and interaction
Extracted_nucleotide_sequences__no_read_group___single__contig_6502	g3093.t1	#N/A			Unknown
Extracted_nucleotide_sequences__no_read_group___single__contig_64975	g80697.t1	#N/A			Unknown
Extracted_nucleotide_sequences__no_read_group___single__contig_64971	g17023.t1	#N/A			Unknown
Extracted_nucleotide_sequences__no_read_group___single__contig_64907	g1523.t1	stage v sporulation protein s _Chrysochromulina tobinii_.		K06416	Unclassified
Extracted_nucleotide_sequences__no_read_group___single__contig_64901	g83099.t1	PREDICTED: neurogenic locus notch homolog protein 1 _Crassostrea gigas_.		K17412	Protein families: genetic information processing
Extracted_nucleotide_sequences__no_read_group___single__contig_64816		No gene annotated at this loci
Extracted_nucleotide_sequences__no_read_group___single__contig_64692	g21581.t1	methyltransferase domain-containing protein _Ornithinicoccus hortensis_.			Unknown
Extracted_nucleotide_sequences__no_read_group___single__contig_64613	g82700.t1	hypothetical protein DH86_00003835, partial _Scytalidium sp. 3C_.		K23573	Signaling molecules and interaction
Extracted_nucleotide_sequences__no_read_group___single__contig_64572	g28382.t1	helicase _Heterostelium album PN500_.			Unknown
Extracted_nucleotide_sequences__no_read_group___single__contig_64558	g39672.t1	hypothetical protein CHLRE_03g177900v5 _Chlamydomonas reinhardtii_.			Unknown
Extracted_nucleotide_sequences__no_read_group___single__contig_64530		No gene annotated at this loci
Extracted_nucleotide_sequences__no_read_group___single__contig_64527	g82701.t1	#N/A			Unknown
Extracted_nucleotide_sequences__no_read_group___single__contig_64523	g7014.t1	unnamed protein product _mitochondrion_ _Plasmodiophora brassicae_.		K13344	Transport and catabolism
Extracted_nucleotide_sequences__no_read_group___single__contig_64472	g40502.t1	#N/A			Unknown
Extracted_nucleotide_sequences__no_read_group___single__contig_6445	g22461.t1	hypothetical protein DEO72_LG1g1571 _Vigna unguiculata_.		K01522,K02503	Nucleotide metabolism
Extracted_nucleotide_sequences__no_read_group___single__contig_64443	g9524.t1	#N/A			Unknown
Extracted_nucleotide_sequences__no_read_group___single__contig_64405	g39668.t1	#N/A			Unknown
Extracted_nucleotide_sequences__no_read_group___single__contig_64404	g17947.t1	#N/A			Unknown
Extracted_nucleotide_sequences__no_read_group___single__contig_64396	g9193.t1	#N/A			Unknown
Extracted_nucleotide_sequences__no_read_group___single__contig_64370	g17946.t1	hypothetical protein _Candidatus Entotheonella palauensis_.	GO:0008236, GO:0006508	K05995	Protein families: metabolism
Extracted_nucleotide_sequences__no_read_group___single__contig_64321	g5859.t1	#N/A			Unknown
Extracted_nucleotide_sequences__no_read_group___single__contig_64290	g44792.t1	hypothetical protein BCR33DRAFT_855752 _Rhizoclosmatium globosum_.			Unknown
Extracted_nucleotide_sequences__no_read_group___single__contig_64282	g44787.t1	PREDICTED: vacuolar protein sorting-associated protein 4B-like _Branchiostoma belcheri_.			Unknown
Extracted_nucleotide_sequences__no_read_group___single__contig_64269	g44786.t1	#N/A			Unknown
Extracted_nucleotide_sequences__no_read_group___single__contig_64220	g29477.t1	#N/A			Unknown	1
Extracted_nucleotide_sequences__no_read_group___single__contig_64218	g16593.t1	#N/A			Unknown
Extracted_nucleotide_sequences__no_read_group___single__contig_64213	g9522.t1	#N/A			Unknown
Extracted_nucleotide_sequences__no_read_group___single__contig_64202	g49382.t1	#N/A			Unknown
Extracted_nucleotide_sequences__no_read_group___single__contig_64194	g17842.t1	hypothetical protein AMSG_03733 _Thecamonas trahens ATCC 50062_.			Unknown
Extracted_nucleotide_sequences__no_read_group___single__contig_64181	g79882.t1	hypothetical protein F443_08908 _Phytophthora parasitica P1569_.	GO:0005688, GO:0000398, GO:0003723, GO:0046540, GO:0005681, GO:0016740, GO:0016829, GO:0005829, GO:0005739, GO:0030217	K12627	Genetic Information Processing
Extracted_nucleotide_sequences__no_read_group___single__contig_64172	g17943.t1	#N/A			Unknown
Extracted_nucleotide_sequences__no_read_group___single__contig_64156	g29800.t1	DUF4832 domain-containing protein _Cystobacter ferrugineus_.	GO:0005618, GO:0005576, GO:0016021	K23573	Signaling molecules and interaction
Extracted_nucleotide_sequences__no_read_group___single__contig_64155	g40503.t1	#N/A			Unknown
Extracted_nucleotide_sequences__no_read_group___single__contig_64093	g56657.t1	hypothetical protein EMIHUDRAFT_444869 _Emiliania huxleyi CCMP1516_.		K23573	Signaling molecules and interaction
Extracted_nucleotide_sequences__no_read_group___single__contig_64073	g67306.t1	#N/A			Unknown
Extracted_nucleotide_sequences__no_read_group___single__contig_64065	g11006.t1	cupin superfamily subfamily _Micractinium conductrix_.			Unknown
Extracted_nucleotide_sequences__no_read_group___single__contig_63993		No gene annotated at this loci
Extracted_nucleotide_sequences__no_read_group___single__contig_63980	g55577.t1	folate/biopterin family MFS transporter _Thermosynechococcus sp. NK55a_.			Unknown
Extracted_nucleotide_sequences__no_read_group___single__contig_63970	g72426.t1	#N/A			Unknown
Extracted_nucleotide_sequences__no_read_group___single__contig_63901	g8434.t1	#N/A			Unknown
Extracted_nucleotide_sequences__no_read_group___single__contig_63868	g39778.t1	#N/A			Unknown
Extracted_nucleotide_sequences__no_read_group___single__contig_63853	g66306.t1	hypothetical protein SE17_00250 _Kouleothrix aurantiaca_.			Unknown
Extracted_nucleotide_sequences__no_read_group___single__contig_63839	g72431.t1	hypothetical protein GUITHDRAFT_93413, partial _Guillardia theta CCMP2712_.		K00940	Signal transduction
Extracted_nucleotide_sequences__no_read_group___single__contig_63815	g39477.t1	zinc finger FYVE domain-containing protein 1-like isoform X1 _Microcaecilia unicolor_.	GO:0046872, GO:0005768, GO:0046854, GO:0035335, GO:0016307, GO:0004725, GO:0019899, GO:0098588, GO:0004438, GO:0005829, GO:0035639, GO:0005783, GO:0032555, GO:0005856, GO:0000281, GO:0016021, GO:0000724, GO:0032266, GO:0003924, GO:0007165, GO:0032550, GO:0008104, GO:0050790, GO:0030554, GO:0019001, GO:0005085, GO:0006468, GO:0055085, GO:0004672, GO:0022857		Unknown
Extracted_nucleotide_sequences__no_read_group___single__contig_63813	g18556.t1	#N/A			Unknown
Extracted_nucleotide_sequences__no_read_group___single__contig_63794	g42628.t1	hypothetical protein RFI_00122 _Reticulomyxa filosa_.			Unknown
Extracted_nucleotide_sequences__no_read_group___single__contig_63779	g11012.t1	#N/A			Unknown
Extracted_nucleotide_sequences__no_read_group___single__contig_63702	g42622.t1	predicted protein _Fibroporia radiculosa_.			Unknown
Extracted_nucleotide_sequences__no_read_group___single__contig_63687	g42621.t1	unnamed protein product _mitochondrion_ _Plasmodiophora brassicae_.	GO:0003777, GO:0007018, GO:0005856, GO:0008017, GO:0016765, GO:0099512, GO:0005524, GO:0032991, GO:0016887		Unknown
Extracted_nucleotide_sequences__no_read_group___single__contig_63664	g29715.t1	#N/A			Unknown
Extracted_nucleotide_sequences__no_read_group___single__contig_63645	g70912.t1	#N/A			Unknown
Extracted_nucleotide_sequences__no_read_group___single__contig_63606	g66304.t1	#N/A			Unknown
Extracted_nucleotide_sequences__no_read_group___single__contig_63593	g42629.t1	#N/A			Unknown	1
Extracted_nucleotide_sequences__no_read_group___single__contig_63590	g2813.t1	#N/A			Unknown
Extracted_nucleotide_sequences__no_read_group___single__contig_63585	g29092.t1	hypothetical protein Edafosvirus16_8 _Edafosvirus sp._.			Unknown
Extracted_nucleotide_sequences__no_read_group___single__contig_63573		No gene annotated at this loci
Extracted_nucleotide_sequences__no_read_group___single__contig_6357	g65373.t1	actin, cytoplasmic 2 _Candidatus Lokiarchaeota archaeon_.		K23573	Signaling molecules and interaction
Extracted_nucleotide_sequences__no_read_group___single__contig_63566	g42629.t1	#N/A			Unknown
Extracted_nucleotide_sequences__no_read_group___single__contig_63531	g33423.t1	unnamed protein product _mitochondrion_ _Plasmodiophora brassicae_.			Unknown
Extracted_nucleotide_sequences__no_read_group___single__contig_63497	g33423.t1	unnamed protein product _mitochondrion_ _Plasmodiophora brassicae_.			Unknown
Extracted_nucleotide_sequences__no_read_group___single__contig_63387	g57635.t1	#N/A			Unknown
Extracted_nucleotide_sequences__no_read_group___single__contig_63385	g33420.t1	#N/A			Unknown
Extracted_nucleotide_sequences__no_read_group___single__contig_6338		No gene annotated at this loci
Extracted_nucleotide_sequences__no_read_group___single__contig_63353	g28795.t1	#N/A			Unknown
Extracted_nucleotide_sequences__no_read_group___single__contig_63335	g28794.t1	hypothetical protein PTSG_09636 _Salpingoeca rosetta_.		K17783	Protein families: genetic information processing
Extracted_nucleotide_sequences__no_read_group___single__contig_6328	g2692.t1	carrier superfamily protein _Acanthamoeba castellanii str. Neff_.			Unknown
Extracted_nucleotide_sequences__no_read_group___single__contig_6320	g37228.t1	#N/A			Unknown
Extracted_nucleotide_sequences__no_read_group___single__contig_63188		No gene annotated at this loci
Extracted_nucleotide_sequences__no_read_group___single__contig_6316	g26889.t1	unnamed protein product _Vitrella brassicaformis CCMP3155_.			Unknown
Extracted_nucleotide_sequences__no_read_group___single__contig_63117	g44557.t1	hypothetical protein PBRA_007074 _Plasmodiophora brassicae_.			Unknown
Extracted_nucleotide_sequences__no_read_group___single__contig_63113		No gene annotated at this loci
Extracted_nucleotide_sequences__no_read_group___single__contig_63111	g80293.t1	ubiquitin-conjugating enzyme E2 T _Meleagris gallopavo_.			Unknown
Extracted_nucleotide_sequences__no_read_group___single__contig_63068	g2119.t1	#N/A			Unknown
Extracted_nucleotide_sequences__no_read_group___single__contig_63057	g44548.t1	lipoic acid synthetase _Nannochloropsis gaditana_.		K03644	Metabolism of cofactors and vitamins
Extracted_nucleotide_sequences__no_read_group___single__contig_63040	g69467.t1	#N/A		K03104	Folding, sorting and degradation
Extracted_nucleotide_sequences__no_read_group___single__contig_63034	g72510.t1	#N/A			Unknown
Extracted_nucleotide_sequences__no_read_group___single__contig_62998	g29437.t1	#N/A			Unknown
Extracted_nucleotide_sequences__no_read_group___single__contig_62980	g27832.t1	#N/A			Unknown
Extracted_nucleotide_sequences__no_read_group___single__contig_62834	g29439.t1	#N/A			Unknown
Extracted_nucleotide_sequences__no_read_group___single__contig_62829	g24332.t1	hypothetical protein CAOG_010029 _Capsaspora owczarzaki ATCC 30864_.			Unknown
Extracted_nucleotide_sequences__no_read_group___single__contig_62828	g45723.t1	nucleoside deaminase _Myxococcus sp. AB025B_.	GO:0008251, GO:0002100, GO:0052718, GO:0016021, GO:0008270, GO:0008892		Unknown
Extracted_nucleotide_sequences__no_read_group___single__contig_62794	g39223.t1	#N/A		K13172,K23573	Protein families: genetic information processing
Extracted_nucleotide_sequences__no_read_group___single__contig_62765		No gene annotated at this loci
Extracted_nucleotide_sequences__no_read_group___single__contig_62764	g72687.t1	MULTISPECIES: acyl-CoA synthetase _unclassified Pseudovibrio_.			Unknown
Extracted_nucleotide_sequences__no_read_group___single__contig_62739		No gene annotated at this loci
Extracted_nucleotide_sequences__no_read_group___single__contig_62592	g23690.t1	hypothetical protein DRP78_04215 _Candidatus Omnitrophica bacterium_.			Unknown	1
Extracted_nucleotide_sequences__no_read_group___single__contig_62493	g65627.t1	#N/A			Unknown
Extracted_nucleotide_sequences__no_read_group___single__contig_62406	g62103.t1	#N/A			Unknown
Extracted_nucleotide_sequences__no_read_group___single__contig_624		No gene annotated at this loci
Extracted_nucleotide_sequences__no_read_group___single__contig_62285	g51100.t1	eukaryotic translation initiation factor eIF-3 subunit I _Klebsormidium nitens_.	GO:0001732, GO:0016282, GO:0003743, GO:0033290, GO:0005852, GO:0019903, GO:0043614, GO:0034399, GO:0022857, GO:0080008, GO:0005829, GO:0009506, GO:0005840, GO:0016021, GO:0002188, GO:0032781, GO:0002040, GO:0001889, GO:0046686, GO:0032268, GO:0006857, GO:0010921, GO:0042254, GO:0034248, GO:0010608, GO:0055085, GO:2000112	K03246	Genetic Information Processing
Extracted_nucleotide_sequences__no_read_group___single__contig_62230	g62098.t1	#N/A			Unknown
Extracted_nucleotide_sequences__no_read_group___single__contig_62187	g62102.t1	hypothetical protein _Synechococcus sp. 1G10_.			Unknown
Extracted_nucleotide_sequences__no_read_group___single__contig_62158	g81350.t1	hypothetical protein CVU20_01905 _Betaproteobacteria bacterium HGW-Betaproteobacteria-14_.			Unknown
Extracted_nucleotide_sequences__no_read_group___single__contig_62152	g62111.t1	#N/A			Unknown
Extracted_nucleotide_sequences__no_read_group___single__contig_62147	g66001.t1	#N/A			Unknown
Extracted_nucleotide_sequences__no_read_group___single__contig_62108	g38047.t1	RCC1 repeat-containing protein _Melittangium boletus_.			Unknown
Extracted_nucleotide_sequences__no_read_group___single__contig_62082	g82064.t1	PREDICTED: mpv17-like protein 2 isoform X1 _Acromyrmex echinatior_.			Unknown
Extracted_nucleotide_sequences__no_read_group___single__contig_62075	g38044.t1	cyclin-like protein _Fragilariopsis cylindrus CCMP1102_.			Unknown
Extracted_nucleotide_sequences__no_read_group___single__contig_62061	g49786.t1	#N/A			Unknown
Extracted_nucleotide_sequences__no_read_group___single__contig_6206		No gene annotated at this loci
Extracted_nucleotide_sequences__no_read_group___single__contig_62041		No gene annotated at this loci
Extracted_nucleotide_sequences__no_read_group___single__contig_62039	g62093.t1	LSM domain/archaea-type _Parasponia andersonii_.		K12620	Folding, sorting and degradation
Extracted_nucleotide_sequences__no_read_group___single__contig_62018	g38034.t1	Protein DENND6A _Hondaea fermentalgiana_.			Unknown
Extracted_nucleotide_sequences__no_read_group___single__contig_62001	g7626.t1	hypothetical protein SPRG_20396 _Saprolegnia parasitica CBS 223.65_.		K05283	Glycan biosynthesis and metabolism
Extracted_nucleotide_sequences__no_read_group___single__contig_61995	g10501.t1	hypothetical protein PBRA_006570 _Plasmodiophora brassicae_.		K20365,K20367	Protein families: genetic information processing
Extracted_nucleotide_sequences__no_read_group___single__contig_61990	g62092.t1	hypothetical protein PBRA_006340 _Plasmodiophora brassicae_.	GO:0070370, GO:0016853, GO:0005634, GO:0005516, GO:0061077, GO:0140096, GO:0005737, GO:0000413	K09571	Protein families: genetic information processing
Extracted_nucleotide_sequences__no_read_group___single__contig_61974	g38046.t1	#N/A			Unknown
Extracted_nucleotide_sequences__no_read_group___single__contig_61777	g801.t1	hypothetical protein TCAL_06893 _Tigriopus californicus_.			Unknown
Extracted_nucleotide_sequences__no_read_group___single__contig_61744	g798.t1	unnamed protein product _mitochondrion_ _Plasmodiophora brassicae_.	GO:0000917, GO:0005525, GO:0046872	K03978	Protein families: genetic information processing
Extracted_nucleotide_sequences__no_read_group___single__contig_61707	g41542.t1	PREDICTED: multiple C2 and transmembrane domain-containing protein 2-like isoform X1 _Nothobranchius furzeri_.			Unknown
Extracted_nucleotide_sequences__no_read_group___single__contig_61679	g12705.t1	DNA/RNA-binding protein KIN17 _Zootermopsis nevadensis_.		K13102	Protein families: genetic information processing
Extracted_nucleotide_sequences__no_read_group___single__contig_61643	g12704.t1	#N/A			Unknown
Extracted_nucleotide_sequences__no_read_group___single__contig_61638	g13095.t1	#N/A			Unknown
Extracted_nucleotide_sequences__no_read_group___single__contig_6155	g45799.t1	hypothetical protein DD238_000190 _Peronospora effusa_.		K14810	Protein families: genetic information processing
Extracted_nucleotide_sequences__no_read_group___single__contig_61518		No gene annotated at this loci
Extracted_nucleotide_sequences__no_read_group___single__contig_61515	g19520.t1	guanine nucleotide-binding protein subunit alpha _Mucor circinelloides f. circinelloides 1006PhL_.			Unknown
Extracted_nucleotide_sequences__no_read_group___single__contig_61462	g22148.t1	Protein BCS-1, isoform a _Planoprotostelium fungivorum_.			Unknown
Extracted_nucleotide_sequences__no_read_group___single__contig_61443	g40591.t1	tetratricopeptide repeat protein 38 family protein _Reyranella soli_.			Unknown
Extracted_nucleotide_sequences__no_read_group___single__contig_61423	g61016.t1	#N/A			Unknown
Extracted_nucleotide_sequences__no_read_group___single__contig_61386	g40593.t1	#N/A			Unknown
Extracted_nucleotide_sequences__no_read_group___single__contig_6134	g43604.t1	#N/A			Unknown
Extracted_nucleotide_sequences__no_read_group___single__contig_61335	g40602.t1	#N/A			Unknown
Extracted_nucleotide_sequences__no_read_group___single__contig_6129	g49024.t1	#N/A			Unknown
Extracted_nucleotide_sequences__no_read_group___single__contig_61247	g41545.t1	glutamate-rich WD repeat-containing protein _Pythium insidiosum_.		K14848	Protein families: genetic information processing
Extracted_nucleotide_sequences__no_read_group___single__contig_6123	g35937.t1	#N/A	GO:0008270, GO:0005634, GO:0003677		Unknown
Extracted_nucleotide_sequences__no_read_group___single__contig_61227	g79524.t1	#N/A			Unknown
Extracted_nucleotide_sequences__no_read_group___single__contig_61176	g12471.t1	lysosomal pro-x carboxypeptidase-like protein _Chrysochromulina tobinii_.	GO:0008239, GO:0006508, GO:0004185	K23573	Signaling molecules and interaction
Extracted_nucleotide_sequences__no_read_group___single__contig_61128	g50428.t1	predicted protein _Thalassiosira pseudonana CCMP1335_.	GO:0006749, GO:0009055, GO:0016740, GO:0022900	K03675	Protein families: genetic information processing
Extracted_nucleotide_sequences__no_read_group___single__contig_61072		No gene annotated at this loci
Extracted_nucleotide_sequences__no_read_group___single__contig_61064	g72953.t1	#N/A			Unknown
Extracted_nucleotide_sequences__no_read_group___single__contig_61018	g47140.t1	copper-translocating P-type ATPase _Staphylococcus auricularis_.			Unknown
Extracted_nucleotide_sequences__no_read_group___single__contig_6100	g35939.t1	#N/A			Unknown
Extracted_nucleotide_sequences__no_read_group___single__contig_60905	g36699.t1	SEC14-like protein 2 _Hondaea fermentalgiana_.		K23573	Signaling molecules and interaction
Extracted_nucleotide_sequences__no_read_group___single__contig_60820	g56342.t1	glutamine synthetase _Achlya hypogyna_.	GO:0006542, GO:0004356, GO:0034399, GO:0016592, GO:0005524, GO:0005737, GO:0003712, GO:0019676, GO:0006357	K01915	Carbohydrate metabolism	1
Extracted_nucleotide_sequences__no_read_group___single__contig_60791	g8972.t1	translation initiation factor 4G _Vigna unguiculata_.		K02044	Membrane transport
Extracted_nucleotide_sequences__no_read_group___single__contig_6076	g64942.t1	tyrosyl-DNA phosphodiesterase 1 isoform X1 _Citrus clementina_.		K10862,K23573	Protein families: genetic information processing
Extracted_nucleotide_sequences__no_read_group___single__contig_60749	g24406.t1	hypothetical protein PBRA_000055 _Plasmodiophora brassicae_.		K09540	Folding, sorting and degradation
Extracted_nucleotide_sequences__no_read_group___single__contig_60713	g24409.t1	hypothetical protein Glove_16g182 _Diversispora epigaea_.		K03135	Genetic Information Processing
Extracted_nucleotide_sequences__no_read_group___single__contig_6064	g35935.t1	#N/A			Unknown
Extracted_nucleotide_sequences__no_read_group___single__contig_60636	g34425.t1	hypothetical protein _Lysobacter sp. cf310_.			Unknown
Extracted_nucleotide_sequences__no_read_group___single__contig_60632	g56489.t1	glutathione S-transferase theta-1-like _Planoprotostelium fungivorum_.		K00799	Amino acid metabolism
Extracted_nucleotide_sequences__no_read_group___single__contig_60625	g54956.t1	Kinesin-like protein KIF21A _Symbiodinium microadriaticum_.	GO:0003777, GO:0007018, GO:0030496, GO:0008017, GO:0005654, GO:0007052, GO:0005856, GO:0005524, GO:0099512, GO:0051231, GO:0051255, GO:0000281, GO:0000070, GO:0032991, GO:0016021, GO:0016887		Unknown
Extracted_nucleotide_sequences__no_read_group___single__contig_60619	g45180.t1	cytochrome b5 _Armillaria gallica_.		K17278	Protein families: signaling and cellular processes
Extracted_nucleotide_sequences__no_read_group___single__contig_60553	g78944.t1	#N/A			Unknown
Extracted_nucleotide_sequences__no_read_group___single__contig_60520	g17926.t1	#N/A			Unknown
Extracted_nucleotide_sequences__no_read_group___single__contig_60502	g64202.t1	#N/A			Unknown
Extracted_nucleotide_sequences__no_read_group___single__contig_60471	g46598.t1	unnamed protein product _mitochondrion_ _Plasmodiophora brassicae_.	GO:0003714, GO:0045892, GO:0005634, GO:0004407, GO:0003713, GO:0042802, GO:0000785, GO:0070013, GO:0043233, GO:1902494, GO:0000117, GO:0061186, GO:0061188, GO:0051037, GO:0061408, GO:0031939, GO:0070550, GO:0044804, GO:0006356, GO:0030174, GO:0045814, GO:0034401, GO:0006303, GO:0016575, GO:0016458, GO:0051301	K11644,K23573	Cellular Processes
Extracted_nucleotide_sequences__no_read_group___single__contig_60339	g50309.t1	uncharacterized protein LOC112340639 isoform X1 _Selaginella moellendorffii_.			Unknown
Extracted_nucleotide_sequences__no_read_group___single__contig_60333	g21726.t1	Laminin G domain protein _Roseimaritima ulvae_.			Unknown
Extracted_nucleotide_sequences__no_read_group___single__contig_60304	g34483.t1	#N/A			Unknown
Extracted_nucleotide_sequences__no_read_group___single__contig_60196	g23109.t1	#N/A			Unknown
Extracted_nucleotide_sequences__no_read_group___single__contig_60162	g68368.t1	#N/A			Unknown
Extracted_nucleotide_sequences__no_read_group___single__contig_60087	g2873.t1	#N/A			Unknown
Extracted_nucleotide_sequences__no_read_group___single__contig_60064	g38405.t1	hypothetical protein BZG36_03959 _Bifiguratus adelaidae_.	GO:0003995, GO:0055114, GO:0050660, GO:0020037, GO:0046872	K15389	Protein families: metabolism
Extracted_nucleotide_sequences__no_read_group___single__contig_60059	g21718.t1	#N/A			Unknown
Extracted_nucleotide_sequences__no_read_group___single__contig_59987	g58729.t1	3'5' cyclic nucleotide phosphodiesterase, partial _Reticulomyxa filosa_.		K23573	Signaling molecules and interaction
Extracted_nucleotide_sequences__no_read_group___single__contig_59958	g45159.t1	#N/A			Unknown
Extracted_nucleotide_sequences__no_read_group___single__contig_59938	g76890.t1	octanoyltransferase _Leptolyngbya valderiana BDU 20041_.			Unknown
Extracted_nucleotide_sequences__no_read_group___single__contig_59924	g14227.t1	uncharacterized protein LOC112509795 _Cynara cardunculus var. scolymus_.	GO:0005509, GO:0016787		Unknown
Extracted_nucleotide_sequences__no_read_group___single__contig_59891	g45175.t1	hypothetical protein ACHHYP_02129 _Achlya hypogyna_.			Unknown
Extracted_nucleotide_sequences__no_read_group___single__contig_59864	g79965.t1	putative respiratory burst oxidase homolog protein H _Momordica charantia_.			Unknown
Extracted_nucleotide_sequences__no_read_group___single__contig_59840	g33665.t1	TBC1 domain family member 5-like _Planoprotostelium fungivorum_.		K18469	Protein families: genetic information processing
Extracted_nucleotide_sequences__no_read_group___single__contig_59814	g23108.t1	#N/A			Unknown
Extracted_nucleotide_sequences__no_read_group___single__contig_59769	g33649.t1	MYND-type zinc finger protein _Blastocystis sp. ATCC 50177/Nand II_.			Unknown
Extracted_nucleotide_sequences__no_read_group___single__contig_59730		No gene annotated at this loci
Extracted_nucleotide_sequences__no_read_group___single__contig_59713	g33646.t1	#N/A		K15902	Protein families: genetic information processing
Extracted_nucleotide_sequences__no_read_group___single__contig_59691	g21725.t1	hypothetical protein EMIHUDRAFT_444086 _Emiliania huxleyi CCMP1516_.	GO:0003755, GO:0000413, GO:0004672, GO:0006468, GO:0005524		Unknown
Extracted_nucleotide_sequences__no_read_group___single__contig_59687	g76893.t1	PREDICTED: thioredoxin domain-containing protein 5 isoform X2 _Fukomys damarensis_.			Unknown
Extracted_nucleotide_sequences__no_read_group___single__contig_59686	g41302.t1	#N/A			Unknown
Extracted_nucleotide_sequences__no_read_group___single__contig_59672	g79996.t1	PREDICTED: casein kinase II subunit beta'-like, partial _Oryza brachyantha_.		K14837	Protein families: genetic information processing
Extracted_nucleotide_sequences__no_read_group___single__contig_59655	g78317.t1	hypothetical protein RvY_04746 _Ramazzottius varieornatus_.		K00573,K23573	Unclassified
Extracted_nucleotide_sequences__no_read_group___single__contig_5962	g64364.t1	SDR family oxidoreductase _Caenispirillum bisanense_.			Unknown
Extracted_nucleotide_sequences__no_read_group___single__contig_59518	g53220.t1	unnamed protein product _Pseudo-nitzschia multistriata_.			Unknown
Extracted_nucleotide_sequences__no_read_group___single__contig_59467	g14309.t1	unnamed protein product _mitochondrion_ _Plasmodiophora brassicae_.			Unknown
Extracted_nucleotide_sequences__no_read_group___single__contig_59423	g12606.t1	#N/A			Unknown
Extracted_nucleotide_sequences__no_read_group___single__contig_59415	g75750.t1	#N/A			Unknown	1
Extracted_nucleotide_sequences__no_read_group___single__contig_59400	g18568.t1	hypothetical protein PBRA_009062 _Plasmodiophora brassicae_.			Unknown
Extracted_nucleotide_sequences__no_read_group___single__contig_59268	g72358.t1	#N/A			Unknown
Extracted_nucleotide_sequences__no_read_group___single__contig_59223	g35380.t1	#N/A			Unknown
Extracted_nucleotide_sequences__no_read_group___single__contig_59083	g12184.t1	#N/A			Unknown
Extracted_nucleotide_sequences__no_read_group___single__contig_59070	g69009.t1	#N/A			Unknown
Extracted_nucleotide_sequences__no_read_group___single__contig_59045	g6522.t1	#N/A			Unknown
Extracted_nucleotide_sequences__no_read_group___single__contig_59027	g35074.t1	sel1 repeat family protein _Megasphaera elsdenii_.		K07126	Unclassified
Extracted_nucleotide_sequences__no_read_group___single__contig_58983	g53218.t1	#N/A			Unknown
Extracted_nucleotide_sequences__no_read_group___single__contig_58968		No gene annotated at this loci
Extracted_nucleotide_sequences__no_read_group___single__contig_58963	g69503.t1	hypothetical protein _Cupriavidus pauculus_.			Unknown
Extracted_nucleotide_sequences__no_read_group___single__contig_58960	g53517.t1	T9SS type A sorting domain-containing protein _Xanthomarina gelatinilytica_.			Unknown
Extracted_nucleotide_sequences__no_read_group___single__contig_58927	g23625.t1	#N/A			Unknown
Extracted_nucleotide_sequences__no_read_group___single__contig_58897		No gene annotated at this loci
Extracted_nucleotide_sequences__no_read_group___single__contig_58891	g11506.t1	solute carrier family 19 _Thecamonas trahens ATCC 50062_.			Unknown
Extracted_nucleotide_sequences__no_read_group___single__contig_58854		No gene annotated at this loci
Extracted_nucleotide_sequences__no_read_group___single__contig_58795	g77087.t1	C2H2-type zinc finger-containing protein _Planoprotostelium fungivorum_.		K13719	Folding, sorting and degradation
Extracted_nucleotide_sequences__no_read_group___single__contig_58738	g59144.t1	#N/A			Unknown
Extracted_nucleotide_sequences__no_read_group___single__contig_58690	g73761.t1	kelch-like protein 20 _Dendronephthya gigantea_.			Unknown	1
Extracted_nucleotide_sequences__no_read_group___single__contig_5862	g35908.t1	hypothetical protein EON65_07980 _archaeon_.			Unknown
Extracted_nucleotide_sequences__no_read_group___single__contig_58608	g73789.t1	#N/A			Unknown
Extracted_nucleotide_sequences__no_read_group___single__contig_58598	g3335.t1	predicted protein _Naegleria gruberi strain NEG-M_.			Unknown
Extracted_nucleotide_sequences__no_read_group___single__contig_58532	g73789.t1	#N/A			Unknown
Extracted_nucleotide_sequences__no_read_group___single__contig_58520	g73131.t1	Phosphatidylinositol transporter _Rasamsonia emersonii CBS 393.64_.			Unknown
Extracted_nucleotide_sequences__no_read_group___single__contig_58517	g59159.t1	transmembrane protein 184 homolog DDB_G0279555-like _Lactuca sativa_.			Unknown
Extracted_nucleotide_sequences__no_read_group___single__contig_58510	g21189.t1	#N/A			Unknown
Extracted_nucleotide_sequences__no_read_group___single__contig_58478	g73774.t1	inositol monophosphatase _Phormidesmis priestleyi_.			Unknown			1
Extracted_nucleotide_sequences__no_read_group___single__contig_58470	g59156.t1	tetratricopeptide repeat protein _Mastigocladopsis repens_.		K23573	Signaling molecules and interaction
Extracted_nucleotide_sequences__no_read_group___single__contig_58458	g59141.t1	hypothetical protein MVEG_07010 _Mortierella verticillata NRRL 6337_.		K23573	Signaling molecules and interaction
Extracted_nucleotide_sequences__no_read_group___single__contig_58439	g3337.t1	hypothetical protein GOBAR_AA11216 _Gossypium barbadense_.	GO:0005096, GO:0043547, GO:0005829, GO:0016021, GO:0005509, GO:0031267, GO:0006886, GO:0003094, GO:1902017, GO:0016192		Unknown
Extracted_nucleotide_sequences__no_read_group___single__contig_58388	g15790.t1	#N/A			Unknown
Extracted_nucleotide_sequences__no_read_group___single__contig_58337	g5873.t1	#N/A			Unknown
Extracted_nucleotide_sequences__no_read_group___single__contig_5828	g5586.t1	pseudouridine synthase _Basidiobolus meristosporus CBS 931.73_.		K23573	Signaling molecules and interaction
Extracted_nucleotide_sequences__no_read_group___single__contig_58265	g3514.t1	#N/A			Unknown
Extracted_nucleotide_sequences__no_read_group___single__contig_58254	g57424.t1	#N/A			Unknown
Extracted_nucleotide_sequences__no_read_group___single__contig_58205	g25684.t1	CPP transcription factor, partial _synthetic construct_.	GO:0007275, GO:0005634, GO:0016747, GO:0003735, GO:0006355, GO:0005840, GO:0016021, GO:0006412	K21776,K03006	Cellular Processes
Extracted_nucleotide_sequences__no_read_group___single__contig_58197	g23722.t1	#N/A			Unknown
Extracted_nucleotide_sequences__no_read_group___single__contig_58157	g3523.t1	iron hydrogenase assembly _Micractinium conductrix_.			Unknown
Extracted_nucleotide_sequences__no_read_group___single__contig_58093	g40074.t1	hypothetical protein GUITHDRAFT_46664, partial _Guillardia theta CCMP2712_.			Unknown
Extracted_nucleotide_sequences__no_read_group___single__contig_58074	g3521.t1	hypothetical protein CBR_g46723 _Chara braunii_.	GO:0051536, GO:0046872, GO:0003824	K03150	Metabolism of cofactors and vitamins
Extracted_nucleotide_sequences__no_read_group___single__contig_58069	g77805.t1	#N/A			Unknown
Extracted_nucleotide_sequences__no_read_group___single__contig_58056	g32178.t1	#N/A			Unknown
Extracted_nucleotide_sequences__no_read_group___single__contig_58043	g36698.t1	#N/A			Unknown
Extracted_nucleotide_sequences__no_read_group___single__contig_58010	g3821.t1	hypothetical protein NSK_007012 _Nannochloropsis salina CCMP1776_.			Unknown
Extracted_nucleotide_sequences__no_read_group___single__contig_580	g11295.t1	DUF11 domain-containing protein, partial _Verrucomicrobiaceae bacterium_.			Unknown
Extracted_nucleotide_sequences__no_read_group___single__contig_57986	g81598.t1	#N/A			Unknown
Extracted_nucleotide_sequences__no_read_group___single__contig_57949	g3373.t1	hypothetical protein COA71_02100 _SAR86 cluster bacterium_.			Unknown
Extracted_nucleotide_sequences__no_read_group___single__contig_57932		No gene annotated at this loci
Extracted_nucleotide_sequences__no_read_group___single__contig_57894	g70613.t1	hypothetical protein DICPUDRAFT_155256 _Dictyostelium purpureum_.	GO:0004817, GO:0006423, GO:0005829, GO:0005739, GO:0005524, GO:0016021, GO:0046872, GO:0003714, GO:0032977, GO:0021828, GO:0045892, GO:0090150	K01883	Genetic Information Processing
Extracted_nucleotide_sequences__no_read_group___single__contig_57851	g42198.t1	#N/A			Unknown
Extracted_nucleotide_sequences__no_read_group___single__contig_57844		No gene annotated at this loci
Extracted_nucleotide_sequences__no_read_group___single__contig_57839	g71790.t1	#N/A			Unknown
Extracted_nucleotide_sequences__no_read_group___single__contig_57813	g16180.t1	hypothetical protein DFA_09809 _Cavenderia fasciculata_.			Unknown
Extracted_nucleotide_sequences__no_read_group___single__contig_57808	g3823.t1	hypothetical protein BE221DRAFT_63082 _Ostreococcus tauri_.	GO:0055114, GO:0016491, GO:0016021, GO:0008202		Unknown
Extracted_nucleotide_sequences__no_read_group___single__contig_57796	g78050.t1	#N/A			Unknown
Extracted_nucleotide_sequences__no_read_group___single__contig_57748	g3364.t1	#N/A			Unknown
Extracted_nucleotide_sequences__no_read_group___single__contig_57711	g54243.t1	myosin-1, putative _Acanthamoeba castellanii str. Neff_.	GO:0003774, GO:0016459, GO:0003779, GO:0005524		Unknown
Extracted_nucleotide_sequences__no_read_group___single__contig_57701	g3362.t1	#N/A			Unknown
Extracted_nucleotide_sequences__no_read_group___single__contig_57693		No gene annotated at this loci
Extracted_nucleotide_sequences__no_read_group___single__contig_57689	g43160.t1	#N/A			Unknown
Extracted_nucleotide_sequences__no_read_group___single__contig_57575	g61254.t1	hypothetical protein EV290_4864 _Variovorax sp. BK119_.			Unknown
Extracted_nucleotide_sequences__no_read_group___single__contig_57553	g64406.t1	#N/A			Unknown
Extracted_nucleotide_sequences__no_read_group___single__contig_57496	g59643.t1	#N/A			Unknown
Extracted_nucleotide_sequences__no_read_group___single__contig_57432	g26976.t1	#N/A			Unknown
Extracted_nucleotide_sequences__no_read_group___single__contig_57383	g35019.t1	#N/A			Unknown
Extracted_nucleotide_sequences__no_read_group___single__contig_57322	g38417.t1	#N/A			Unknown
Extracted_nucleotide_sequences__no_read_group___single__contig_57276	g61249.t1	hypothetical protein _Kiloniella laminariae_.			Unknown
Extracted_nucleotide_sequences__no_read_group___single__contig_57269	g34154.t1	like protein _Plasmopara halstedii_.			Unknown
Extracted_nucleotide_sequences__no_read_group___single__contig_57225	g61248.t1	proteasome subunit protein _Helicosporidium sp. ATCC 50920_.	GO:0019773, GO:0006511, GO:0004175, GO:0005515, GO:0005634, GO:0005737, GO:0010499, GO:0034515, GO:0042175, GO:0005840, GO:0042742, GO:0010043	K02726	Folding, sorting and degradation
Extracted_nucleotide_sequences__no_read_group___single__contig_57222	g40223.t1	#N/A			Unknown
Extracted_nucleotide_sequences__no_read_group___single__contig_57201	g19304.t1	#N/A			Unknown
Extracted_nucleotide_sequences__no_read_group___single__contig_57182	g34157.t1	high light inducible protein _cyanobiont of Ornithocercus magnificus_.	GO:0004325, GO:0006783, GO:0005737, GO:0046872		Unknown
Extracted_nucleotide_sequences__no_read_group___single__contig_57168	g37340.t1	peptidase M14 _Bacteroidetes bacterium_.		K06987	Unclassified
Extracted_nucleotide_sequences__no_read_group___single__contig_57164		No gene annotated at this loci
Extracted_nucleotide_sequences__no_read_group___single__contig_57157	g71664.t1	hypothetical protein PBRA_002771 _Plasmodiophora brassicae_.			Unknown
Extracted_nucleotide_sequences__no_read_group___single__contig_57140	g13080.t1	#N/A			Unknown
Extracted_nucleotide_sequences__no_read_group___single__contig_57088	g31989.t1	hypothetical protein GUITHDRAFT_135296 _Guillardia theta CCMP2712_.			Unknown
Extracted_nucleotide_sequences__no_read_group___single__contig_56927	g71650.t1	DNA helicase II _Variovorax paradoxus_.		K03657	Genetic Information Processing
Extracted_nucleotide_sequences__no_read_group___single__contig_56880	g4892.t1	#N/A			Unknown
Extracted_nucleotide_sequences__no_read_group___single__contig_56864	g71574.t1	unnamed protein product _Vitrella brassicaformis CCMP3155_.			Unknown
Extracted_nucleotide_sequences__no_read_group___single__contig_56858	g42133.t1	uncharacterized protein LOC110055118 _Orbicella faveolata_.			Unknown
Extracted_nucleotide_sequences__no_read_group___single__contig_56838	g211.t1	hypothetical protein SAMD00019534_063650 _Acytostelium subglobosum LB1_.			Unknown
Extracted_nucleotide_sequences__no_read_group___single__contig_56814	g69811.t1	isoform a _Chrysochromulina tobinii_.			Unknown
Extracted_nucleotide_sequences__no_read_group___single__contig_56806	g59972.t1	#N/A			Unknown
Extracted_nucleotide_sequences__no_read_group___single__contig_56789	g37327.t1	alanyl-tRNA synthetase, mitochondrial precursor _Thraustotheca clavata_.		K01872	Genetic Information Processing
Extracted_nucleotide_sequences__no_read_group___single__contig_56788	g34957.t1	#N/A		K03006	Genetic Information Processing
Extracted_nucleotide_sequences__no_read_group___single__contig_56740	g16412.t1	#N/A			Unknown
Extracted_nucleotide_sequences__no_read_group___single__contig_56702	g31988.t1	ADP-ribosylation factor _Hondaea fermentalgiana_.	GO:0019003, GO:0031116, GO:0005925, GO:0005525, GO:0015630, GO:0005758, GO:0051457, GO:0005730, GO:0005654, GO:0034260, GO:0005794, GO:0003924, GO:0005829, GO:0007098	K07943	Protein families: genetic information processing
Extracted_nucleotide_sequences__no_read_group___single__contig_56691	g69728.t1	hypothetical protein PBRA_006433 _Plasmodiophora brassicae_.		K20241	Protein families: genetic information processing
Extracted_nucleotide_sequences__no_read_group___single__contig_56681	g34298.t1	P-type ATPase _Heterostelium album PN500_.		K01530	Unclassified
Extracted_nucleotide_sequences__no_read_group___single__contig_56666	g4781.t1	mitochondria-targeted DNA polymerase _Bigelowiella natans_.		K02335	Genetic Information Processing
Extracted_nucleotide_sequences__no_read_group___single__contig_56631		No gene annotated at this loci
Extracted_nucleotide_sequences__no_read_group___single__contig_56627	g66874.t1	#N/A			Unknown
Extracted_nucleotide_sequences__no_read_group___single__contig_56563	g69055.t1	#N/A			Unknown
Extracted_nucleotide_sequences__no_read_group___single__contig_56555	g71657.t1	DUF1499 domain-containing protein _Euryarchaeota archaeon_.			Unknown
Extracted_nucleotide_sequences__no_read_group___single__contig_56531	g58690.t1	#N/A			Unknown
Extracted_nucleotide_sequences__no_read_group___single__contig_56523	g69054.t1	membrane protein _Paenibacillus baekrokdamisoli_.			Unknown
Extracted_nucleotide_sequences__no_read_group___single__contig_56474	g56426.t1	hypothetical protein THAOC_00683 _Thalassiosira oceanica_.			Unknown
Extracted_nucleotide_sequences__no_read_group___single__contig_56471	g34094.t1	hypothetical protein CAPTEDRAFT_227948 _Capitella teleta_.			Unknown
Extracted_nucleotide_sequences__no_read_group___single__contig_56428	g81287.t1	#N/A	GO:0017056, GO:0005643, GO:0006913, GO:0036228, GO:0000972, GO:0050658, GO:0017038, GO:0072594, GO:0006886	K14312	Genetic Information Processing
Extracted_nucleotide_sequences__no_read_group___single__contig_56374	g58697.t1	hypothetical protein EI77_02498 _Prosthecobacter fusiformis_.		K09913	Nucleotide metabolism
Extracted_nucleotide_sequences__no_read_group___single__contig_56362	g60512.t1	#N/A			Unknown
Extracted_nucleotide_sequences__no_read_group___single__contig_56350	g63590.t1	#N/A			Unknown
Extracted_nucleotide_sequences__no_read_group___single__contig_56304	g61974.t1	hypothetical protein BBJ28_00000571 _Nothophytophthora sp. Chile5_.			Unknown
Extracted_nucleotide_sequences__no_read_group___single__contig_56268	g34099.t1	uncharacterized protein LOC110447251 _Mizuhopecten yessoensis_.			Unknown
Extracted_nucleotide_sequences__no_read_group___single__contig_56221	g78662.t1	response regulator _Niveispirillum lacus_.			Unknown
Extracted_nucleotide_sequences__no_read_group___single__contig_56129	g9915.t1	hypothetical protein Poli38472_003610 _Pythium oligandrum_.			Unknown
Extracted_nucleotide_sequences__no_read_group___single__contig_56118	g61928.t1	regulator of MON1-CCZ1 complex-like _Pocillopora damicornis_.			Unknown
Extracted_nucleotide_sequences__no_read_group___single__contig_56107	g39714.t1	propionyl-CoA carboxylase beta chain, mitochondrial isoform X1 _Danio rerio_.		K01966	Carbohydrate metabolism	1
Extracted_nucleotide_sequences__no_read_group___single__contig_56092	g10272.t1	solute carrier family 12 member 9 _Thecamonas trahens ATCC 50062_.			Unknown	1
Extracted_nucleotide_sequences__no_read_group___single__contig_56078	g10272.t1	solute carrier family 12 member 9 _Thecamonas trahens ATCC 50062_.			Unknown
Extracted_nucleotide_sequences__no_read_group___single__contig_55800	g36398.t1	#N/A			Unknown
Extracted_nucleotide_sequences__no_read_group___single__contig_55771	g34344.t1	hypothetical protein SPPG_09555 _Spizellomyces punctatus DAOM BR117_.		K07759	Unclassified
Extracted_nucleotide_sequences__no_read_group___single__contig_55764	g72505.t1	hypothetical protein A6F72_08760, partial _Cycloclasticus sp. symbiont of Poecilosclerida sp. N_.			Unknown
Extracted_nucleotide_sequences__no_read_group___single__contig_55763	g11554.t1	unnamed protein product _mitochondrion_ _Plasmodiophora brassicae_.			Unknown
Extracted_nucleotide_sequences__no_read_group___single__contig_55751		No gene annotated at this loci
Extracted_nucleotide_sequences__no_read_group___single__contig_55700	g24234.t1	PAX3- and PAX7-binding protein 1 _Exaiptasia pallida_.			Unknown
Extracted_nucleotide_sequences__no_read_group___single__contig_55616	g6660.t1	hypothetical protein EX895_000837 _Sporisorium graminicola_.			Unknown
Extracted_nucleotide_sequences__no_read_group___single__contig_55613	g64873.t1	GNAT family N-acetyltransferase _Candidatus Rokubacteria bacterium 13_2_20CM_69_15_2_.			Unknown
Extracted_nucleotide_sequences__no_read_group___single__contig_55604		No gene annotated at this loci
Extracted_nucleotide_sequences__no_read_group___single__contig_55581	g5009.t1	#N/A			Unknown
Extracted_nucleotide_sequences__no_read_group___single__contig_55580	g34342.t1	#N/A			Unknown
Extracted_nucleotide_sequences__no_read_group___single__contig_55548		No gene annotated at this loci
Extracted_nucleotide_sequences__no_read_group___single__contig_55541	g80892.t1	predicted protein _Micromonas commoda_.			Unknown
Extracted_nucleotide_sequences__no_read_group___single__contig_55523	g33404.t1	Chain B, Darpin 55.		K23573	Signaling molecules and interaction
Extracted_nucleotide_sequences__no_read_group___single__contig_55483	g80883.t1	#N/A	GO:0004364, GO:0006749	K00799	Amino acid metabolism
Extracted_nucleotide_sequences__no_read_group___single__contig_55465	g15912.t1	PHD and RING finger domain-containing protein 1 _Anabarilius grahami_.			Unknown
Extracted_nucleotide_sequences__no_read_group___single__contig_55373		No gene annotated at this loci
Extracted_nucleotide_sequences__no_read_group___single__contig_55335	g33400.t1	#N/A			Unknown
Extracted_nucleotide_sequences__no_read_group___single__contig_55312		No gene annotated at this loci
Extracted_nucleotide_sequences__no_read_group___single__contig_55280	g35834.t1	hypothetical protein BDK51DRAFT_22618 _Blyttiomyces helicus_.		K15030	Protein families: genetic information processing
Extracted_nucleotide_sequences__no_read_group___single__contig_55271	g13492.t1	Rh type B glycoprotein _Planoprotostelium fungivorum_.	GO:0008519, GO:0072488, GO:0005887, GO:0014731, GO:0016323, GO:0046658, GO:0030506, GO:0070634	K06580	Protein families: signaling and cellular processes
Extracted_nucleotide_sequences__no_read_group___single__contig_55265	g33399.t1	hypothetical protein BWQ96_04595 _Gracilariopsis chorda_.			Unknown
Extracted_nucleotide_sequences__no_read_group___single__contig_55207	g12080.t1	hypothetical protein PBRA_007325 _Plasmodiophora brassicae_.	GO:0005739, GO:0005371, GO:0006843, GO:0019866, GO:0005509, GO:0016021, GO:0000064, GO:0031965, GO:0003824, GO:0009411, GO:1990575, GO:0009116	K15100	Protein families: signaling and cellular processes
Extracted_nucleotide_sequences__no_read_group___single__contig_55203	g8170.t1	#N/A	GO:0016620, GO:0006081, GO:0016021, GO:0055114, GO:0009941, GO:0009414, GO:0009737, GO:0033737, GO:0005783		Unknown
Extracted_nucleotide_sequences__no_read_group___single__contig_55175		No gene annotated at this loci
Extracted_nucleotide_sequences__no_read_group___single__contig_55056		No gene annotated at this loci
Extracted_nucleotide_sequences__no_read_group___single__contig_55003	g28861.t1	#N/A			Unknown
Extracted_nucleotide_sequences__no_read_group___single__contig_54975	g64165.t1	carbohydrate-binding protein _Paenibacillus chitinolyticus_.			Unknown
Extracted_nucleotide_sequences__no_read_group___single__contig_54960	g68607.t1	hypothetical protein EWM64_g7335, partial _Hericium alpestre_.		K23573	Signaling molecules and interaction
Extracted_nucleotide_sequences__no_read_group___single__contig_54914	g26228.t1	#N/A			Unknown
Extracted_nucleotide_sequences__no_read_group___single__contig_54904	g39096.t1	PAS domain S-box protein _Scytonema sp. HK-05_.			Unknown
Extracted_nucleotide_sequences__no_read_group___single__contig_54886	g4856.t1	hypothetical protein CEUSTIGMA_g3312.t1 _Chlamydomonas eustigma_.			Unknown
Extracted_nucleotide_sequences__no_read_group___single__contig_54830	g4852.t1	#N/A			Unknown
Extracted_nucleotide_sequences__no_read_group___single__contig_54829	g39095.t1	#N/A			Unknown
Extracted_nucleotide_sequences__no_read_group___single__contig_54750	g55010.t1	hypothetical protein CCR75_000960 _Bremia lactucae_.		K23573	Signaling molecules and interaction
Extracted_nucleotide_sequences__no_read_group___single__contig_54701	g65147.t1	#N/A			Unknown
Extracted_nucleotide_sequences__no_read_group___single__contig_54700	g61239.t1	unnamed protein product _mitochondrion_ _Plasmodiophora brassicae_.			Unknown	1
Extracted_nucleotide_sequences__no_read_group___single__contig_54699	g58458.t1	chaperonin-containing TCP-1 theta _Bigelowiella natans_.	GO:0051082, GO:0006457, GO:0005737, GO:0035095, GO:0005524, GO:0101031, GO:0033588, GO:0002098, GO:0016021	K09500	Protein families: genetic information processing
Extracted_nucleotide_sequences__no_read_group___single__contig_54671	g17096.t1	#N/A			Unknown
Extracted_nucleotide_sequences__no_read_group___single__contig_54667	g58457.t1	E3 ubiquitin-protein ligase TRIM39 isoform X1 _Lingula anatina_.			Unknown
Extracted_nucleotide_sequences__no_read_group___single__contig_54654	g4179.t1	hypothetical protein AXG93_2381s1320 _Marchantia polymorpha subsp. ruderalis_.			Unknown
Extracted_nucleotide_sequences__no_read_group___single__contig_54636		No gene annotated at this loci
Extracted_nucleotide_sequences__no_read_group___single__contig_54617	g40569.t1	hypothetical protein KFL_005620010 _Klebsormidium nitens_.	GO:0006284, GO:0140078, GO:0051539, GO:0046872	K10773	Genetic Information Processing
Extracted_nucleotide_sequences__no_read_group___single__contig_54589	g65713.t1	hypothetical protein EMIHUDRAFT_453971 _Emiliania huxleyi CCMP1516_.			Unknown
Extracted_nucleotide_sequences__no_read_group___single__contig_54532	g19795.t1	MULTISPECIES: adenylosuccinate lyase _unclassified Marinobacter_.	GO:0004018, GO:0006188, GO:0070626, GO:0044208	K01756	Nucleotide metabolism
Extracted_nucleotide_sequences__no_read_group___single__contig_54519	g19793.t1	conserved unknown protein _Ectocarpus siliculosus_.			Unknown
Extracted_nucleotide_sequences__no_read_group___single__contig_54495	g39092.t1	#N/A			Unknown
Extracted_nucleotide_sequences__no_read_group___single__contig_54482	g19796.t1	MULTISPECIES: nuclear transport factor 2 family protein _Pseudomonas_.		K09958	Unclassified
Extracted_nucleotide_sequences__no_read_group___single__contig_54455	g69979.t1	MORN motif protein _Tetrahymena thermophila SB210_.			Unknown
Extracted_nucleotide_sequences__no_read_group___single__contig_54438	g7806.t1	myosin IE heavy chain _Thecamonas trahens ATCC 50062_.	GO:0016459, GO:0003774, GO:0038089, GO:0003779, GO:1900748, GO:2000810, GO:1900078, GO:0090314, GO:0005524, GO:0030050, GO:0032420, GO:0071346, GO:0032589, GO:0031410, GO:0031941, GO:0030898, GO:0009925, GO:0005903, GO:0008022, GO:0016328, GO:0031267, GO:0001726, GO:0005902, GO:0005102, GO:0044877, GO:0045121, GO:0016604, GO:0012506, GO:0007015, GO:0006612		Unknown
Extracted_nucleotide_sequences__no_read_group___single__contig_54416	g29746.t1	#N/A			Unknown
Extracted_nucleotide_sequences__no_read_group___single__contig_54322	g4174.t1	Peroxisomal multifunctional enzyme type 2 _Hondaea fermentalgiana_.			Unknown
Extracted_nucleotide_sequences__no_read_group___single__contig_54306	g17021.t1	#N/A			Unknown
Extracted_nucleotide_sequences__no_read_group___single__contig_54302	g66945.t1	transmembrane protein _Capsaspora owczarzaki ATCC 30864_.		K15287	Protein families: signaling and cellular processes
Extracted_nucleotide_sequences__no_read_group___single__contig_54262	g80494.t1	#N/A			Unknown
Extracted_nucleotide_sequences__no_read_group___single__contig_54250	g41499.t1	putative manganese-dependent inorganic diphosphatase _Lachnoanaerobaculum sp. OBRC5-5_.			Unknown
Extracted_nucleotide_sequences__no_read_group___single__contig_54242	g65710.t1	ferric reductase-like transmembrane component, partial _Thalassiosira pseudonana CCMP1335_.			Unknown
Extracted_nucleotide_sequences__no_read_group___single__contig_54229	g67913.t1	#N/A			Unknown
Extracted_nucleotide_sequences__no_read_group___single__contig_54055	g33881.t1	OsmC family protein _Pontibacillus chungwhensis_.			Unknown
Extracted_nucleotide_sequences__no_read_group___single__contig_54001	g15529.t1	PREDICTED: ankyrin repeat and SAM domain-containing protein 1A _Drosophila takahashii_.	GO:0047389, GO:0046475, GO:0005737, GO:0005634, GO:0016021, GO:0005262, GO:0016567, GO:0004190, GO:0004674, GO:0009116, GO:0005524, GO:0035556, GO:0016887, GO:0003677, GO:0070588, GO:0006468, GO:0006508		Unknown
Extracted_nucleotide_sequences__no_read_group___single__contig_53986	g78256.t1	#N/A			Unknown
Extracted_nucleotide_sequences__no_read_group___single__contig_53966	g15527.t1	hypothetical protein PROFUN_09936 _Planoprotostelium fungivorum_.		K19801	Carbohydrate metabolism
Extracted_nucleotide_sequences__no_read_group___single__contig_53934	g67836.t1	#N/A			Unknown
Extracted_nucleotide_sequences__no_read_group___single__contig_53916	g75307.t1	Dimethylaniline monooxygenase N-oxide-forming 2 _Hondaea fermentalgiana_.		K00485	Xenobiotics biodegradation and metabolism
Extracted_nucleotide_sequences__no_read_group___single__contig_53888	g40328.t1	#N/A			Unknown
Extracted_nucleotide_sequences__no_read_group___single__contig_53874	g78261.t1	#N/A			Unknown
Extracted_nucleotide_sequences__no_read_group___single__contig_53817	g42063.t1	#N/A			Unknown
Extracted_nucleotide_sequences__no_read_group___single__contig_53776	g79376.t1	Glutathione S-transferase, N-terminal _Ostreococcus tauri_.			Unknown
Extracted_nucleotide_sequences__no_read_group___single__contig_53772	g16768.t1	cytidine deaminase-like protein _Hesseltinella vesiculosa_.		K15442	Protein families: genetic information processing	1
Extracted_nucleotide_sequences__no_read_group___single__contig_53755	g75322.t1	hypothetical protein, variant _Phytophthora parasitica INRA-310_.	GO:0051082, GO:0006457	K23573	Signaling molecules and interaction
Extracted_nucleotide_sequences__no_read_group___single__contig_5374	g24884.t1	WD40 repeat-like protein _Basidiobolus meristosporus CBS 931.73_.	GO:0016567, GO:0005730, GO:0003743, GO:0016787, GO:0016746, GO:0032040, GO:0046872, GO:0080008, GO:0000462, GO:0005813, GO:0030054, GO:0005654, GO:0005829, GO:0016021, GO:0006413, GO:0055114	K11806	Protein families: genetic information processing
Extracted_nucleotide_sequences__no_read_group___single__contig_53590	g77236.t1	#N/A			Unknown
Extracted_nucleotide_sequences__no_read_group___single__contig_53588	g13274.t1	myosin-Id _Thecamonas trahens ATCC 50062_.	GO:0003774, GO:0016459, GO:0048803, GO:0003779, GO:0005524, GO:0071907, GO:0005902, GO:0061525, GO:0005938, GO:0030050, GO:0001891, GO:0031982, GO:0005912, GO:0031256, GO:0030175, GO:0030027, GO:0030898, GO:0005654, GO:0005546, GO:0007498, GO:0007605, GO:0005516, GO:0044877, GO:0043325, GO:0005547, GO:0005525, GO:0120117, GO:0071976, GO:0007015, GO:0038096, GO:0002456, GO:0031589, GO:0006887		Unknown	1
Extracted_nucleotide_sequences__no_read_group___single__contig_53537	g16773.t1	CBS domain containing protein _Acanthamoeba castellanii str. Neff_.			Unknown
Extracted_nucleotide_sequences__no_read_group___single__contig_53533	g52688.t1	glutathione S-transferase N-terminal domain-containing protein _Eubacterium barkeri_.			Unknown
Extracted_nucleotide_sequences__no_read_group___single__contig_53523	g82719.t1	pleckstrin domain-containing protein _Heterostelium album PN500_.			Unknown
Extracted_nucleotide_sequences__no_read_group___single__contig_53512	g16530.t1	#N/A			Unknown	1
Extracted_nucleotide_sequences__no_read_group___single__contig_53453	g16529.t1	GTPase Rab11/YPT3 _Paulinella micropora_.	GO:0003924, GO:0005768, GO:0005525	K07904	Transport and catabolism
Extracted_nucleotide_sequences__no_read_group___single__contig_5344	g24883.t1	#N/A			Unknown
Extracted_nucleotide_sequences__no_read_group___single__contig_53409	g48904.t1	threonine dehydratase _Betaproteobacteria bacterium UKL13-2_.	GO:0004794, GO:0006567, GO:0003941	K01754	Amino acid metabolism
Extracted_nucleotide_sequences__no_read_group___single__contig_53342	g49618.t1	#N/A			Unknown
Extracted_nucleotide_sequences__no_read_group___single__contig_53317	g38549.t1	hypothetical protein CCR75_007032 _Bremia lactucae_.			Unknown
Extracted_nucleotide_sequences__no_read_group___single__contig_53310	g640.t1	#N/A			Unknown
Extracted_nucleotide_sequences__no_read_group___single__contig_53298	g27921.t1	splicing RNP complex component _Chlorella sorokiniana_.			Unknown
Extracted_nucleotide_sequences__no_read_group___single__contig_53295	g38548.t1	hypothetical protein DYB32_005783 _Aphanomyces invadans_.			Unknown
Extracted_nucleotide_sequences__no_read_group___single__contig_53246	g4008.t1	putative H3 histone family 3B variant 1 _Taeniopygia guttata_.			Unknown
Extracted_nucleotide_sequences__no_read_group___single__contig_53243	g81563.t1	hypothetical protein GUITHDRAFT_85038 _Guillardia theta CCMP2712_.			Unknown
Extracted_nucleotide_sequences__no_read_group___single__contig_53230	g72816.t1	#N/A			Unknown
Extracted_nucleotide_sequences__no_read_group___single__contig_53219	g22985.t1	alpha/beta hydrolase _Oceanospirillales bacterium_.		K23573	Signaling molecules and interaction
Extracted_nucleotide_sequences__no_read_group___single__contig_532	g64188.t1	#N/A			Unknown
Extracted_nucleotide_sequences__no_read_group___single__contig_53110	g38553.t1	#N/A			Unknown
Extracted_nucleotide_sequences__no_read_group___single__contig_53062	g37492.t1	hypothetical protein A9Q81_27580 _Gammaproteobacteria bacterium 42_54_T18_.	GO:0055114, GO:0016491, GO:0016021, GO:0008202, GO:0006508, GO:0004190, GO:0004312		Unknown
Extracted_nucleotide_sequences__no_read_group___single__contig_53055	g61422.t1	DUF1254 domain-containing protein _Pelobacter acetylenicus_.			Unknown
Extracted_nucleotide_sequences__no_read_group___single__contig_52983	g8951.t1	hypothetical protein BAUCODRAFT_30674 _Baudoinia panamericana UAMH 10762_.		K03260	Genetic Information Processing
Extracted_nucleotide_sequences__no_read_group___single__contig_52970	g49617.t1	#N/A			Unknown
Extracted_nucleotide_sequences__no_read_group___single__contig_52945	g81558.t1	#N/A	GO:0000266, GO:0005739, GO:0003723, GO:0006874, GO:0016021, GO:0006396	K17981	Protein families: genetic information processing
Extracted_nucleotide_sequences__no_read_group___single__contig_52929	g4010.t1	hypothetical protein CAOG_08055 _Capsaspora owczarzaki ATCC 30864_.			Unknown
Extracted_nucleotide_sequences__no_read_group___single__contig_52910	g4009.t1	DNA recombination protein RmuC _bacterium BMS3Bbin12_.		K09760	Unclassified
Extracted_nucleotide_sequences__no_read_group___single__contig_52806	g29435.t1	hypothetical protein CCR75_002331 _Bremia lactucae_.			Unknown
Extracted_nucleotide_sequences__no_read_group___single__contig_52790		No gene annotated at this loci
Extracted_nucleotide_sequences__no_read_group___single__contig_52788	g21707.t1	hypothetical protein CAOG_04208 _Capsaspora owczarzaki ATCC 30864_.		K21988	Protein families: signaling and cellular processes
Extracted_nucleotide_sequences__no_read_group___single__contig_52763	g61421.t1	#N/A			Unknown
Extracted_nucleotide_sequences__no_read_group___single__contig_52712	g59323.t1	#N/A			Unknown
Extracted_nucleotide_sequences__no_read_group___single__contig_52705	g52094.t1	hypothetical protein BVRB_034930, partial _Beta vulgaris subsp. vulgaris_.		K02897	Genetic Information Processing
Extracted_nucleotide_sequences__no_read_group___single__contig_52695	g61616.t1	DNA cross-link repair protein 1B _Capsaspora owczarzaki ATCC 30864_.		K23573	Signaling molecules and interaction
Extracted_nucleotide_sequences__no_read_group___single__contig_52693	g75371.t1	hypothetical protein FNF27_07545 _Cafeteria roenbergensis_.	GO:0009116, GO:0003824, GO:0016021	K23573	Signaling molecules and interaction
Extracted_nucleotide_sequences__no_read_group___single__contig_52689		No gene annotated at this loci
Extracted_nucleotide_sequences__no_read_group___single__contig_52684		No gene annotated at this loci
Extracted_nucleotide_sequences__no_read_group___single__contig_52660	g52093.t1	#N/A			Unknown
Extracted_nucleotide_sequences__no_read_group___single__contig_52482	g63722.t1	hypothetical protein NSK_002905 _Nannochloropsis salina CCMP1776_.		K03097	Genetic Information Processing
Extracted_nucleotide_sequences__no_read_group___single__contig_52443	g21671.t1	#N/A			Unknown
Extracted_nucleotide_sequences__no_read_group___single__contig_52425		No gene annotated at this loci
Extracted_nucleotide_sequences__no_read_group___single__contig_52404	g8532.t1	glycosyltransferase, CAZy family GT4 _Planoprotostelium fungivorum_.			Unknown
Extracted_nucleotide_sequences__no_read_group___single__contig_52315	g71194.t1	#N/A			Unknown
Extracted_nucleotide_sequences__no_read_group___single__contig_52241		No gene annotated at this loci
Extracted_nucleotide_sequences__no_read_group___single__contig_52234	g11316.t1	#N/A			Unknown
Extracted_nucleotide_sequences__no_read_group___single__contig_52183	g9747.t1	#N/A			Unknown
Extracted_nucleotide_sequences__no_read_group___single__contig_52137	g8948.t1	hypothetical protein DAPPUDRAFT_304467 _Daphnia pulex_.			Unknown
Extracted_nucleotide_sequences__no_read_group___single__contig_52087	g44954.t1	hypothetical protein _Absidia glauca_.		K05292	Glycan biosynthesis and metabolism
Extracted_nucleotide_sequences__no_read_group___single__contig_52024	g65338.t1	unnamed protein product _Albugo candida_.		K20410	Signal transduction
Extracted_nucleotide_sequences__no_read_group___single__contig_52009	g71197.t1	hypothetical protein SteCoe_16818 _Stentor coeruleus_.	GO:0005524, GO:0016740	K10579	Folding, sorting and degradation
Extracted_nucleotide_sequences__no_read_group___single__contig_51963	g78660.t1	hypothetical protein NVP2275O_296 _Vibrio phage 2.275.O._10N.286.54.E11_.			Unknown
Extracted_nucleotide_sequences__no_read_group___single__contig_51913	g31772.t1	hypothetical protein EMIHUDRAFT_217347 _Emiliania huxleyi CCMP1516_.			Unknown
Extracted_nucleotide_sequences__no_read_group___single__contig_51893	g44084.t1	Microfibrillar-associated protein 1 _Hypsibius dujardini_.		K13110	Protein families: genetic information processing
Extracted_nucleotide_sequences__no_read_group___single__contig_51829	g46301.t1	#N/A			Unknown
Extracted_nucleotide_sequences__no_read_group___single__contig_51828	g32388.t1	predicted protein _Naegleria gruberi strain NEG-M_.			Unknown
Extracted_nucleotide_sequences__no_read_group___single__contig_51776		No gene annotated at this loci
Extracted_nucleotide_sequences__no_read_group___single__contig_51754	g67075.t1	1-aminocyclopropane-1-carboxylate deaminase _Spirobacillus cienkowskii_.			Unknown
Extracted_nucleotide_sequences__no_read_group___single__contig_51736		No gene annotated at this loci
Extracted_nucleotide_sequences__no_read_group___single__contig_51688	g62301.t1	Selenoprotein T2 _Takifugu flavidus_.		K22366	Unclassified
Extracted_nucleotide_sequences__no_read_group___single__contig_51648	g72476.t1	#N/A			Unknown
Extracted_nucleotide_sequences__no_read_group___single__contig_51535	g66925.t1	BTB/POZ domain-containing protein _Candidatus Protochlamydia amoebophila_.			Unknown
Extracted_nucleotide_sequences__no_read_group___single__contig_51525	g78769.t1	#N/A	GO:0046872, GO:1901098, GO:0016459, GO:0072383, GO:0003774, GO:0003779, GO:0003677, GO:0031982, GO:0005776, GO:0005764, GO:0035639, GO:0032555, GO:0005794, GO:0030554, GO:0016021, GO:0006281, GO:0016307, GO:0005085, GO:0030898, GO:0003924, GO:0004222, GO:0032550, GO:0019001, GO:0015095, GO:0051082, GO:0044877, GO:0046854, GO:0050790, GO:0030050, GO:1903830, GO:0048015, GO:0006996, GO:0097435, GO:…		Unknown
Extracted_nucleotide_sequences__no_read_group___single__contig_51518	g72478.t1	von Willebrand factor type A domain containing protein _Acanthamoeba castellanii str. Neff_.		K00939,K07114	Nucleotide metabolism
Extracted_nucleotide_sequences__no_read_group___single__contig_5151	g33058.t1	#N/A			Unknown
Extracted_nucleotide_sequences__no_read_group___single__contig_51488	g5959.t1	#N/A			Unknown
Extracted_nucleotide_sequences__no_read_group___single__contig_51469	g18962.t1	kinesin-domain-containing protein, partial _Piromyces finnis_.			Unknown
Extracted_nucleotide_sequences__no_read_group___single__contig_51261	g18964.t1	hypothetical protein PBRA_005975 _Plasmodiophora brassicae_.		K03595	Protein families: genetic information processing
Extracted_nucleotide_sequences__no_read_group___single__contig_51252	g75005.t1	Sec1like family protein _Acanthamoeba castellanii str. Neff_.		K20182	Cellular Processes
Extracted_nucleotide_sequences__no_read_group___single__contig_51242	g32395.t1	protein SGT1 homolog _Crassostrea virginica_.		K12795	Environmental Information Processing
Extracted_nucleotide_sequences__no_read_group___single__contig_51229	g10307.t1	inositol monophosphatase _archaeon_.		K01092	Carbohydrate metabolism
Extracted_nucleotide_sequences__no_read_group___single__contig_51159	g60157.t1	bile acid:sodium symporter family protein _Chloroflexi bacterium_.			Unknown
Extracted_nucleotide_sequences__no_read_group___single__contig_51132	g27341.t1	hypothetical protein PHYBLDRAFT_74407 _Phycomyces blakesleeanus NRRL 1555_-__.	GO:0000502, GO:0030163, GO:0016887, GO:0045899, GO:0008233, GO:0005524, GO:0006508, GO:0005737, GO:0005634, GO:1901800, GO:0097708, GO:0005576, GO:0005886, GO:0016307, GO:0005515, GO:0016021, GO:0070682, GO:0044265, GO:0009553, GO:0009555, GO:0044267, GO:0010255, GO:0046854	K03065	Folding, sorting and degradation
Extracted_nucleotide_sequences__no_read_group___single__contig_51123	g18958.t1	#N/A			Unknown
Extracted_nucleotide_sequences__no_read_group___single__contig_51119	g23670.t1	#N/A			Unknown
Extracted_nucleotide_sequences__no_read_group___single__contig_50990	g67087.t1	ribosomal protein S26e _Conidiobolus coronatus NRRL 28638_.	GO:0003735, GO:0006412, GO:0005840	K02976	Genetic Information Processing
Extracted_nucleotide_sequences__no_read_group___single__contig_50967		No gene annotated at this loci
Extracted_nucleotide_sequences__no_read_group___single__contig_50961	g76833.t1	ammonium transporter _Desulfallas arcticus_.		K03320,K23573	Genetic Information Processing
Extracted_nucleotide_sequences__no_read_group___single__contig_50940		No gene annotated at this loci
Extracted_nucleotide_sequences__no_read_group___single__contig_50879	g5960.t1	#N/A			Unknown
Extracted_nucleotide_sequences__no_read_group___single__contig_50873	g31904.t1	#N/A			Unknown
Extracted_nucleotide_sequences__no_read_group___single__contig_50800	g15280.t1	hypothetical protein PBRA_008671 _Plasmodiophora brassicae_.		K10686	Folding, sorting and degradation
Extracted_nucleotide_sequences__no_read_group___single__contig_50770	g67066.t1	hypothetical protein PBRA_001652 _Plasmodiophora brassicae_.			Unknown
Extracted_nucleotide_sequences__no_read_group___single__contig_50762		No gene annotated at this loci
Extracted_nucleotide_sequences__no_read_group___single__contig_50741	g2041.t1	hypothetical protein _Arenibacter nanhaiticus_.			Unknown
Extracted_nucleotide_sequences__no_read_group___single__contig_50654	g52752.t1	#N/A			Unknown
Extracted_nucleotide_sequences__no_read_group___single__contig_50630	g12364.t1	unnamed protein product _mitochondrion_ _Plasmodiophora brassicae_.	GO:0006396, GO:0071007, GO:0071014, GO:0000974, GO:0016071, GO:0022618	K12869	Genetic Information Processing
Extracted_nucleotide_sequences__no_read_group___single__contig_50616	g60367.t1	#N/A			Unknown
Extracted_nucleotide_sequences__no_read_group___single__contig_5060	g42924.t1	#N/A			Unknown
Extracted_nucleotide_sequences__no_read_group___single__contig_50583	g74220.t1	saccharopine dehydrogenase _Candidatus Thorarchaeota archaeon_.		K00290	Amino acid metabolism
Extracted_nucleotide_sequences__no_read_group___single__contig_50578	g59134.t1	hypothetical protein NAEGRDRAFT_78553 _Naegleria gruberi strain NEG-M_.			Unknown
Extracted_nucleotide_sequences__no_read_group___single__contig_50553		No gene annotated at this loci
Extracted_nucleotide_sequences__no_read_group___single__contig_50449	g595.t1	hypothetical protein EHM32_12715 _Spirochaetales bacterium_.	GO:0016021		Unknown
Extracted_nucleotide_sequences__no_read_group___single__contig_50432	g594.t1	#N/A			Unknown
Extracted_nucleotide_sequences__no_read_group___single__contig_50429	g11117.t1	inositol monophosphatase _Leptolyngbya sp._.			Unknown
Extracted_nucleotide_sequences__no_read_group___single__contig_50362		No gene annotated at this loci
Extracted_nucleotide_sequences__no_read_group___single__contig_50353	g2059.t1	unnamed protein product _Pneumocystis jirovecii_.		K15198	Protein families: genetic information processing
Extracted_nucleotide_sequences__no_read_group___single__contig_50303	g79808.t1	Photosystem I reaction center subunit IV, chloroplastic _Tetrabaena socialis_.			Unknown
Extracted_nucleotide_sequences__no_read_group___single__contig_50269	g67612.t1	hypothetical protein PUNSTDRAFT_79448 _Punctularia strigosozonata HHB-11173 SS5_.			Unknown
Extracted_nucleotide_sequences__no_read_group___single__contig_50263	g60356.t1	#N/A			Unknown
Extracted_nucleotide_sequences__no_read_group___single__contig_50255		No gene annotated at this loci
Extracted_nucleotide_sequences__no_read_group___single__contig_50247	g60355.t1	hypothetical protein OJAV_G00010370 _Oryzias javanicus_.			Unknown
Extracted_nucleotide_sequences__no_read_group___single__contig_50241	g42942.t1	#N/A			Unknown
Extracted_nucleotide_sequences__no_read_group___single__contig_50221	g63017.t1	Monoacylglycerol lipase ABHD12 _Araneus ventricosus_.		K06889	Unclassified	1
Extracted_nucleotide_sequences__no_read_group___single__contig_50210	g2059.t1	unnamed protein product _Pneumocystis jirovecii_.		K15198	Protein families: genetic information processing
Extracted_nucleotide_sequences__no_read_group___single__contig_50123	g26766.t1	DNA mismatch repair protein Msh2-like _Acanthaster planci_.		K08735	Genetic Information Processing
Extracted_nucleotide_sequences__no_read_group___single__contig_50055		No gene annotated at this loci
Extracted_nucleotide_sequences__no_read_group___single__contig_50052	g67615.t1	PREDICTED: 116 kDa U5 small nuclear ribonucleoprotein component-like isoform X1 _Branchiostoma belcheri_.		K12852	Genetic Information Processing
Extracted_nucleotide_sequences__no_read_group___single__contig_50033	g26765.t1	#N/A			Unknown
Extracted_nucleotide_sequences__no_read_group___single__contig_49860	g5051.t1	#N/A			Unknown
Extracted_nucleotide_sequences__no_read_group___single__contig_49819	g61283.t1	#N/A			Unknown
Extracted_nucleotide_sequences__no_read_group___single__contig_49812		No gene annotated at this loci
Extracted_nucleotide_sequences__no_read_group___single__contig_49803	g66307.t1	#N/A			Unknown
Extracted_nucleotide_sequences__no_read_group___single__contig_49765	g72188.t1	hypothetical protein _Leptospira noumeaensis_.			Unknown
Extracted_nucleotide_sequences__no_read_group___single__contig_49732	g589.t1	predicted protein _Phaeodactylum tricornutum CCAP 1055/1_.			Unknown
Extracted_nucleotide_sequences__no_read_group___single__contig_49513	g29534.t1	#N/A			Unknown
Extracted_nucleotide_sequences__no_read_group___single__contig_49505	g16608.t1	hypothetical protein GUITHDRAFT_80080, partial _Guillardia theta CCMP2712_.			Unknown
Extracted_nucleotide_sequences__no_read_group___single__contig_49492	g4353.t1	#N/A			Unknown
Extracted_nucleotide_sequences__no_read_group___single__contig_49452	g43016.t1	#N/A			Unknown
Extracted_nucleotide_sequences__no_read_group___single__contig_49441	g36593.t1	#N/A			Unknown
Extracted_nucleotide_sequences__no_read_group___single__contig_49430	g15844.t1	unnamed protein product _mitochondrion_ _Plasmodiophora brassicae_.			Unknown
Extracted_nucleotide_sequences__no_read_group___single__contig_49420	g56562.t1	#N/A			Unknown
Extracted_nucleotide_sequences__no_read_group___single__contig_49381	g67976.t1	PREDICTED: serine/threonine-protein kinase AtPK2/AtPK19 _Raphanus sativus_.	GO:0004679, GO:0006468, GO:0001669, GO:0004691, GO:0031514, GO:0005524, GO:0005739, GO:0005634, GO:0005886, GO:0030027, GO:0035556, GO:0106311, GO:0106310		Unknown
Extracted_nucleotide_sequences__no_read_group___single__contig_49377	g14601.t1	inversin _Brachyspira aalborgi_.			Unknown
Extracted_nucleotide_sequences__no_read_group___single__contig_49367	g14595.t1	#N/A			Unknown
Extracted_nucleotide_sequences__no_read_group___single__contig_49363	g32288.t1	hypothetical protein SPPG_07344 _Spizellomyces punctatus DAOM BR117_.			Unknown
Extracted_nucleotide_sequences__no_read_group___single__contig_49348	g37828.t1	hypothetical protein, variant _Capsaspora owczarzaki ATCC 30864_.			Unknown
Extracted_nucleotide_sequences__no_read_group___single__contig_49341	g14596.t1	minichromosome maintenance 5 protein, partial _Sarcandra glabra_.	GO:0042555, GO:0003688, GO:0006270, GO:0005634, GO:0032508, GO:0003678, GO:0036387, GO:0005524, GO:0000781, GO:0005657, GO:0070013, GO:0043233, GO:0005737, GO:0051301, GO:0016021, GO:0031939, GO:0036388, GO:0003682, GO:0003697, GO:0000727, GO:0051097, GO:0031507, GO:0006348, GO:0033260, GO:0030174	K02209	Genetic Information Processing
Extracted_nucleotide_sequences__no_read_group___single__contig_4933	g4126.t1	#N/A			Unknown
Extracted_nucleotide_sequences__no_read_group___single__contig_49305	g3805.t1	#N/A			Unknown
Extracted_nucleotide_sequences__no_read_group___single__contig_49304	g35395.t1	hypothetical protein LSAT_3X37501 _Lactuca sativa_.		K23573	Signaling molecules and interaction	1
Extracted_nucleotide_sequences__no_read_group___single__contig_49135	g73019.t1	#N/A			Unknown
Extracted_nucleotide_sequences__no_read_group___single__contig_49015	g67973.t1	#N/A			Unknown
Extracted_nucleotide_sequences__no_read_group___single__contig_49013	g39192.t1	#N/A		K17769	Protein families: genetic information processing	1
Extracted_nucleotide_sequences__no_read_group___single__contig_48854	g46510.t1	#N/A			Unknown
Extracted_nucleotide_sequences__no_read_group___single__contig_48831	g24745.t1	Hypothetical protein ACA1_272720 _Acanthamoeba castellanii str. Neff_.			Unknown
Extracted_nucleotide_sequences__no_read_group___single__contig_48808	g17631.t1	#N/A			Unknown
Extracted_nucleotide_sequences__no_read_group___single__contig_48798	g72403.t1	PREDICTED: probable ATP-dependent DNA helicase RecQ _Oryza brachyantha_.	GO:0043138, GO:0009432, GO:0005634, GO:0032508, GO:0006310, GO:0005694, GO:0006260, GO:0005524, GO:0005737, GO:0006281, GO:0003677, GO:0009378, GO:0046872, GO:0003916, GO:0003700, GO:0006355, GO:0035556, GO:0006265		Unknown
Extracted_nucleotide_sequences__no_read_group___single__contig_48731	g17044.t1	#N/A			Unknown
Extracted_nucleotide_sequences__no_read_group___single__contig_48683	g48828.t1	#N/A			Unknown
Extracted_nucleotide_sequences__no_read_group___single__contig_48653	g55977.t1	#N/A			Unknown
Extracted_nucleotide_sequences__no_read_group___single__contig_48647	g77081.t1	#N/A			Unknown
Extracted_nucleotide_sequences__no_read_group___single__contig_48627	g44917.t1	mitogenactivated protein kinase 3 putative _Albugo laibachii Nc14_.		K23573	Signaling molecules and interaction
Extracted_nucleotide_sequences__no_read_group___single__contig_48625	g43827.t1	hypothetical protein PBRA_000495 _Plasmodiophora brassicae_.		K17618	Protein families: metabolism
Extracted_nucleotide_sequences__no_read_group___single__contig_48617	g15536.t1	#N/A			Unknown
Extracted_nucleotide_sequences__no_read_group___single__contig_48605	g31099.t1	hypothetical protein RMCBS344292_15623 _Rhizopus microsporus_.			Unknown
Extracted_nucleotide_sequences__no_read_group___single__contig_48572	g56048.t1	#N/A	GO:0008270, GO:0005634, GO:0006355, GO:0003700		Unknown
Extracted_nucleotide_sequences__no_read_group___single__contig_48506	g47157.t1	#N/A			Unknown
Extracted_nucleotide_sequences__no_read_group___single__contig_48455	g54782.t1	hypothetical protein _bacterium 336/3_.	GO:0016021	K23573	Signaling molecules and interaction
Extracted_nucleotide_sequences__no_read_group___single__contig_48426	g54769.t1	PREDICTED: U5 small nuclear ribonucleoprotein 200 kDa helicase-like _Branchiostoma belcheri_.		K12854	Genetic Information Processing
Extracted_nucleotide_sequences__no_read_group___single__contig_48368	g3534.t1	#N/A			Unknown
Extracted_nucleotide_sequences__no_read_group___single__contig_48320	g54768.t1	hypothetical protein GPECTOR_180g253 _Gonium pectorale_.		K07023	Unclassified
Extracted_nucleotide_sequences__no_read_group___single__contig_48314	g12659.t1	gelation factor, putative _Acanthamoeba castellanii str. Neff_.			Unknown
Extracted_nucleotide_sequences__no_read_group___single__contig_48273	g18450.t1	#N/A			Unknown
Extracted_nucleotide_sequences__no_read_group___single__contig_48260	g56663.t1	GNAT family N-acetyltransferase _Mastigocladopsis repens_.			Unknown			1
Extracted_nucleotide_sequences__no_read_group___single__contig_48245	g8773.t1	uncharacterized protein LOC114530728 _Dendronephthya gigantea_.			Unknown
Extracted_nucleotide_sequences__no_read_group___single__contig_482	g68176.t1	hypothetical protein H310_01568 _Aphanomyces invadans_.		K23573	Signaling molecules and interaction
Extracted_nucleotide_sequences__no_read_group___single__contig_48159	g65654.t1	Peptide methionine sulphoxide reductase MsrA _Ostreococcus tauri_.	GO:0008113, GO:0055114, GO:0005739	K07304	Unclassified
Extracted_nucleotide_sequences__no_read_group___single__contig_48157	g40244.t1	hypothetical protein AMS19_11445 _Gemmatimonas sp. SG8_23_.		K23573	Signaling molecules and interaction
Extracted_nucleotide_sequences__no_read_group___single__contig_48136		No gene annotated at this loci
Extracted_nucleotide_sequences__no_read_group___single__contig_48131		No gene annotated at this loci
Extracted_nucleotide_sequences__no_read_group___single__contig_48124	g43877.t1	hypothetical protein A2048_03350 _Deltaproteobacteria bacterium GWA2_45_12_.			Unknown
Extracted_nucleotide_sequences__no_read_group___single__contig_48061	g43127.t1	carboxypeptidase _Actinomadura fibrosa_.		K23573	Signaling molecules and interaction
[truncated: 2,421 more rows]
