# Supplementary material for: Hypothesis: Trans‐splicing Generates Evolutionary Novelty in the Photosynthetic Amoeba Paulinella
Source: J Phycol. 2022 Mar 25;58(3):392–405. doi: 10.1111/jpy.13247 (PMC9311404; doi:10.1111/jpy.13247)
Supplement: Supplementary file 6 — Table S3. GO terms enriched in SL‐containing transcripts compared against all transcripts that aligned to the KR01 genome. [file JPY-58-392-s008.xlsx]

## Sheet: SuppTable3
Supplementary Table 3. GO terms enriched in SL-containing transcripts compared against all transcripts that aligned to the KR01 genome.
Biological Process						Cellular Component						Molecular Function
GO.ID	Term	Annotated	Significant	Expected	Fisher	GO.ID	Term	Annotated	Significant	Expected	Fisher	GO.ID	Term	Annotated	Significant	Expected	Fisher
GO:0017157	regulation of exocytosis	62	9	1.29	5.1e-06	GO:0005739	mitochondrion	2056	81	38.32	9.8e-11	GO:0005547	phosphatidylinositol-3,4,5-trisphosphate...	19	6	0.39	1.5e-06
GO:2001211	negative regulation of isopentenyl dipho...	3	3	0.06	8.9e-06	GO:0005686	U2 snRNP	25	7	0.47	2.7e-07	GO:0019003	GDP binding	16	4	0.33	0.00025
GO:0035592	establishment of protein localization to...	79	9	1.64	3.8e-05	GO:0005689	U12-type spliceosomal complex	5	3	0.09	6.3e-05	GO:0036218	dTTP diphosphatase activity	7	3	0.14	0.00028
GO:0070475	rRNA base methylation	16	4	0.33	0.00027	GO:0030659	cytoplasmic vesicle membrane	274	15	5.11	0.00021	GO:0030899	calcium-dependent ATPase activity	2	2	0.04	0.00041
GO:0099024	plasma membrane invagination	30	5	0.62	0.00035	GO:0005737	cytoplasm	11256	287	209.77	0.00023	GO:0008124	4-alpha-hydroxytetrahydrobiopterin dehyd...	8	3	0.16	0.00044
GO:0031584	activation of phospholipase D activity	2	2	0.04	0.00043	GO:0031143	pseudopodium	17	4	0.32	0.00023	GO:0004362	glutathione-disulfide reductase activity	33	5	0.67	0.00051
GO:0048803	imaginal disc-derived male genitalia mor...	2	2	0.04	0.00043	GO:0097204	phagocytic cup base	2	2	0.04	0.00035	GO:0003995	acyl-CoA dehydrogenase activity	19	4	0.39	0.00052
GO:0001207	histone displacement	2	2	0.04	0.00043	GO:0035974	meiotic spindle pole body	9	3	0.17	0.0005	GO:0035529	NADH pyrophosphatase activity	11	3	0.22	0.00123
GO:0031270	pseudopodium retraction	2	2	0.04	0.00043	GO:0034719	SMN-Sm protein complex	11	3	0.21	0.00095	GO:0036402	proteasome-activating ATPase activity	41	5	0.83	0.00141
GO:0015746	citrate transport	8	3	0.17	0.00046	GO:0005688	U6 snRNP	3	2	0.06	0.00103	GO:0097573	glutathione oxidoreductase activity	42	5	0.86	0.00157
GO:0006909	phagocytosis	112	9	2.33	0.00055	GO:0005829	cytosol	1500	45	27.95	0.00118	GO:0004128	cytochrome-b5 reductase activity, acting...	13	3	0.26	0.00206
GO:1903379	regulation of mitotic chromosome condens...	9	3	0.19	0.00068	GO:0030427	site of polarized growth	67	6	1.25	0.00155	GO:0036132	13-prostaglandin reductase activity	4	2	0.08	0.00242
GO:0071963	establishment or maintenance of cell pol...	20	4	0.42	0.00068	GO:0005903	brush border	28	4	0.52	0.00171	GO:0070042	rRNA (uridine-N3-)-methyltransferase act...	4	2	0.08	0.00242
GO:0099518	vesicle cytoskeletal trafficking	96	8	1.99	0.00088	GO:0032982	myosin filament	4	2	0.07	0.00203	GO:0080025	phosphatidylinositol-3,5-bisphosphate bi...	4	2	0.08	0.00242
GO:1902356	oxaloacetate(2-) transmembrane transport	3	2	0.06	0.00127	GO:0045335	phagocytic vesicle	79	8	1.47	0.0022	GO:0071889	14-3-3 protein binding	4	2	0.08	0.00242
GO:0043051	regulation of pharyngeal pumping	3	2	0.06	0.00127	GO:0062201	actin wave	17	3	0.32	0.0036	GO:0015117	thiosulfate transmembrane transporter ac...	4	2	0.08	0.00242
GO:0071422	succinate transmembrane transport	3	2	0.06	0.00127	GO:0097526	spliceosomal tri-snRNP complex	36	4	0.67	0.00438	GO:0015140	malate transmembrane transporter activit...	4	2	0.08	0.00242
GO:0071423	malate transmembrane transport	3	2	0.06	0.00127	GO:0005823	central plaque of spindle pole body	6	2	0.11	0.00495	GO:0005525	GTP binding	1356	43	27.61	0.00286
GO:0060237	regulation of fungal-type cell wall orga...	11	3	0.23	0.0013	GO:0071782	endoplasmic reticulum tubular network	6	2	0.11	0.00495	GO:0005371	tricarboxylate secondary active transmem...	5	2	0.1	0.00397
GO:0051591	response to cAMP	12	3	0.25	0.0017	GO:0005687	U4 snRNP	6	2	0.11	0.00495	GO:0050660	flavin adenine dinucleotide binding	404	17	8.23	0.00412
GO:0006904	vesicle docking involved in exocytosis	12	3	0.25	0.0017	GO:0001931	uropod	6	2	0.11	0.00495	GO:0008649	rRNA methyltransferase activity	59	7	1.2	0.0051
GO:0002098	tRNA wobble uridine modification	42	5	0.87	0.00171	GO:0005937	mating projection	19	3	0.35	0.00499	GO:0048306	calcium-dependent protein binding	7	2	0.14	0.00812
GO:0071417	cellular response to organonitrogen comp...	109	8	2.26	0.00199	GO:0008287	protein serine/threonine phosphatase com...	60	5	1.12	0.00518	GO:0004791	thioredoxin-disulfide reductase activity	7	2	0.14	0.00812
GO:0048477	oogenesis	64	6	1.33	0.00211	GO:0005938	cell cortex	389	17	7.25	0.00554	GO:0003972	RNA ligase (ATP) activity	7	2	0.14	0.00812
GO:0006749	glutathione metabolic process	136	9	2.82	0.00218	GO:0000502	proteasome complex	275	12	5.13	0.00577	GO:0016018	cyclosporin A binding	40	4	0.81	0.0087
GO:0008360	regulation of cell shape	85	10	1.76	0.0022	GO:0070687	macropinocytic cup cytoskeleton	7	2	0.13	0.00684	GO:0010181	FMN binding	88	6	1.79	0.00921
GO:0099515	actin filament-based transport	66	6	1.37	0.00247	GO:0032009	early phagosome	7	2	0.13	0.00684	GO:0003688	DNA replication origin binding	22	3	0.45	0.0097
GO:0001958	endochondral ossification	4	2	0.08	0.00251	GO:0032153	cell division site	120	7	2.24	0.00732	GO:0106306	protein serine phosphatase activity	145	8	2.95	0.00987
GO:1990546	mitochondrial tricarboxylic acid transme...	4	2	0.08	0.00251	GO:0005902	microvillus	42	4	0.78	0.00762	GO:0106307	protein threonine phosphatase activity	145	8	2.95	0.00987
GO:0015709	thiosulfate transport	4	2	0.08	0.00251	GO:0031907	microbody lumen	8	2	0.15	0.00901	GO:0004767	sphingomyelin phosphodiesterase activity	24	3	0.49	0.01237
GO:0098722	asymmetric stem cell division	4	2	0.08	0.00251	GO:0051286	cell tip	45	4	0.84	0.00971	GO:0004477	methenyltetrahydrofolate cyclohydrolase ...	9	2	0.18	0.01355
GO:0045454	cell redox homeostasis	46	5	0.96	0.00257	GO:0005885	Arp2/3 protein complex	25	3	0.47	0.01091	GO:0016905	myosin heavy chain kinase activity	10	2	0.2	0.01671
GO:0009204	deoxyribonucleoside triphosphate catabol...	14	3	0.29	0.00273	GO:0019773	proteasome core complex, alpha-subunit c...	25	3	0.47	0.01091	GO:0003924	GTPase activity	1218	36	24.8	0.01686
GO:0030433	ubiquitin-dependent ERAD pathway	73	6	1.52	0.00409	GO:0140220	pathogen-containing vacuole	9	2	0.17	0.01144	GO:0031386	protein tag	28	3	0.57	0.01885
GO:0045730	respiratory burst	5	2	0.1	0.00413	GO:0030126	COPI vesicle coat	26	3	0.48	0.01217	GO:1990444	F-box domain binding	1	1	0.02	0.02036
GO:0030903	notochord development	5	2	0.1	0.00413	GO:0071012	catalytic step 1 spliceosome	10	2	0.19	0.01413	GO:0031752	D5 dopamine receptor binding	1	1	0.02	0.02036
GO:0051050	positive regulation of transport	125	8	2.6	0.00463	GO:0035838	growing cell tip	10	2	0.19	0.01413	GO:0008330	protein tyrosine/threonine phosphatase a...	1	1	0.02	0.02036
GO:0006896	Golgi to vacuole transport	17	3	0.35	0.00487	GO:0000935	division septum	10	2	0.19	0.01413	GO:0019788	NEDD8 transferase activity	1	1	0.02	0.02036
GO:0007163	establishment or maintenance of cell pol...	149	12	3.09	0.00535	GO:0001891	phagocytic cup	30	5	0.56	0.01475	GO:0008936	nicotinamidase activity	1	1	0.02	0.02036
GO:0007498	mesoderm development	18	3	0.37	0.00576	GO:0072669	tRNA-splicing ligase complex	11	2	0.21	0.01705	GO:0045439	isopenicillin-N epimerase activity	1	1	0.02	0.02036
GO:1901701	cellular response to oxygen-containing c...	312	14	6.48	0.00598	GO:0030428	cell septum	11	2	0.21	0.01705	GO:0047522	15-oxoprostaglandin 13-oxidase activity	1	1	0.02	0.02036
GO:0033298	contractile vacuole organization	6	2	0.12	0.00611	GO:0098993	anchored component of synaptic vesicle m...	1	1	0.02	0.01864	GO:0015042	trypanothione-disulfide reductase activi...	1	1	0.02	0.02036
GO:0006971	hypotonic response	6	2	0.12	0.00611	GO:0031315	extrinsic component of mitochondrial out...	1	1	0.02	0.01864	GO:1990259	histone-glutamine methyltransferase acti...	1	1	0.02	0.02036
GO:0015742	alpha-ketoglutarate transport	6	2	0.12	0.00611	GO:0098691	dopaminergic synapse	1	1	0.02	0.01864	GO:0097020	COPII adaptor activity	1	1	0.02	0.02036
GO:0010017	red or far-red light signaling pathway	6	2	0.12	0.00611	GO:0098975	postsynapse of neuromuscular junction	1	1	0.02	0.01864	GO:0004493	methylmalonyl-CoA epimerase activity	1	1	0.02	0.02036
GO:1903429	regulation of cell maturation	6	2	0.12	0.00611	GO:0071986	Ragulator complex	1	1	0.02	0.01864	GO:0008825	cyclopropane-fatty-acyl-phospholipid syn...	1	1	0.02	0.02036
GO:0030421	defecation	6	2	0.12	0.00611	GO:1990221	L-cysteine desulfurase complex	1	1	0.02	0.01864	GO:0004608	phosphatidylethanolamine N-methyltransfe...	1	1	0.02	0.02036
GO:0072657	protein localization to membrane	253	12	5.25	0.00692	GO:0061175	type II terminal bouton	1	1	0.02	0.01864	GO:0043530	adenosine 5'-monophosphoramidase activit...	1	1	0.02	0.02036
GO:0006270	DNA replication initiation	59	5	1.23	0.00754	GO:0098563	intrinsic component of synaptic vesicle ...	1	1	0.02	0.01864	GO:0016176	superoxide-generating NADPH oxidase acti...	1	1	0.02	0.02036
GO:0051130	positive regulation of cellular componen...	388	16	8.06	0.00758	GO:0014731	spectrin-associated cytoskeleton	1	1	0.02	0.01864	GO:0030378	serine racemase activity	1	1	0.02	0.02036
GO:0010498	proteasomal protein catabolic process	397	20	8.24	0.00762	GO:0043020	NADPH oxidase complex	1	1	0.02	0.01864	GO:0008806	carboxymethylenebutenolidase activity	1	1	0.02	0.02036
GO:0002097	tRNA wobble base modification	49	7	1.02	0.0083	GO:0030864	cortical actin cytoskeleton	90	7	1.68	0.01922	GO:0035755	cardiolipin hydrolase activity	1	1	0.02	0.02036
GO:0034227	tRNA thio-modification	7	2	0.15	0.00843	GO:0031617	NMS complex	12	2	0.22	0.02022	GO:0050780	dopamine receptor binding	1	1	0.02	0.02036
GO:0006696	ergosterol biosynthetic process	7	2	0.15	0.00843	GO:0031262	Ndc80 complex	12	2	0.22	0.02022	GO:0030612	arsenate reductase (thioredoxin) activit...	1	1	0.02	0.02036
GO:0031152	aggregation involved in sorocarp develop...	39	4	0.81	0.0085	GO:0030670	phagocytic vesicle membrane	32	3	0.6	0.02138	GO:0001691	pseudophosphatase activity	1	1	0.02	0.02036
GO:0030048	actin filament-based movement	111	7	2.3	0.00851	GO:0071011	precatalytic spliceosome	57	4	1.06	0.02165	GO:0016854	racemase and epimerase activity	52	4	1.06	0.02132
GO:0006690	icosanoid metabolic process	21	3	0.44	0.00896	GO:0030120	vesicle coat	87	5	1.62	0.02339	GO:0031625	ubiquitin protein ligase binding	108	6	2.2	0.02325
GO:0034599	cellular response to oxidative stress	142	8	2.95	0.00976	GO:0036477	somatodendritic compartment	188	8	3.5	0.02514	GO:0016435	rRNA (guanine) methyltransferase activit...	12	2	0.24	0.02386
GO:0031154	culmination involved in sorocarp develop...	41	4	0.85	0.01014	GO:1903561	extracellular vesicle	35	3	0.65	0.02709	GO:0008821	crossover junction endodeoxyribonuclease...	12	2	0.24	0.02386
GO:0030050	vesicle transport along actin filament	42	4	0.87	0.01102	GO:0030663	COPI-coated vesicle membrane	36	3	0.67	0.02915	GO:0030060	L-malate dehydrogenase activity	12	2	0.24	0.02386
GO:0034389	lipid droplet organization	8	2	0.17	0.01109	GO:0030863	cortical cytoskeleton	101	7	1.88	0.03088	GO:0000287	magnesium ion binding	416	15	8.47	0.02442
GO:0070651	nonfunctional rRNA decay	8	2	0.17	0.01109	GO:0042641	actomyosin	15	2	0.28	0.031	GO:0008312	7S RNA binding	31	3	0.63	0.02474
GO:0034461	uropod retraction	8	2	0.17	0.01109	GO:0031941	filamentous actin	15	2	0.28	0.031	GO:0044389	ubiquitin-like protein ligase binding	110	6	2.24	0.02517
GO:0032796	uropod organization	8	2	0.17	0.01109	GO:0000131	incipient cellular bud site	15	2	0.28	0.031	GO:0031071	cysteine desulfurase activity	13	2	0.26	0.02783
GO:0035099	hemocyte migration	8	2	0.17	0.01109	GO:0030666	endocytic vesicle membrane	38	3	0.71	0.03352	GO:0004486	methylenetetrahydrofolate dehydrogenase ...	13	2	0.26	0.02783
GO:0045921	positive regulation of exocytosis	8	2	0.17	0.01109	GO:0030137	COPI-coated vesicle	38	3	0.71	0.03352	GO:0004488	methylenetetrahydrofolate dehydrogenase ...	13	2	0.26	0.02783
GO:0098869	cellular oxidant detoxification	304	13	6.31	0.01153	GO:0043332	mating projection tip	16	2	0.3	0.035	GO:0052692	raffinose alpha-galactosidase activity	13	2	0.26	0.02783
GO:0046847	filopodium assembly	23	3	0.48	0.01157	GO:0005884	actin filament	39	3	0.73	0.03583	GO:0070569	uridylyltransferase activity	34	3	0.69	0.0315
GO:0000387	spliceosomal snRNP assembly	23	3	0.48	0.01157	GO:1990726	Lsm1-7-Pat1 complex	2	1	0.04	0.03693	GO:0019238	cyclohydrolase activity	34	3	0.69	0.0315
GO:0001764	neuron migration	23	3	0.48	0.01157	GO:0045179	apical cortex	2	1	0.04	0.03693	GO:0004557	alpha-galactosidase activity	14	2	0.29	0.03204
GO:0042542	response to hydrogen peroxide	23	3	0.48	0.01157	GO:0090689	cleavage furrow leading edge	2	1	0.04	0.03693	GO:0032266	phosphatidylinositol-3-phosphate binding	14	2	0.29	0.03204
GO:0032869	cellular response to insulin stimulus	44	4	0.91	0.01295	GO:0070686	macropinocytic cup membrane	2	1	0.04	0.03693	GO:1902936	phosphatidylinositol bisphosphate bindin...	40	5	0.81	0.03616
GO:0006729	tetrahydrobiopterin biosynthetic process	24	3	0.5	0.01303	GO:0035003	subapical complex	2	1	0.04	0.03693	GO:0140312	cargo adaptor activity	15	2	0.31	0.03648
GO:0042159	lipoprotein catabolic process	9	2	0.19	0.01406	GO:0090619	meiotic spindle pole	2	1	0.04	0.03693	GO:0016855	racemase and epimerase activity, acting ...	15	2	0.31	0.03648
GO:0031034	myosin filament assembly	9	2	0.19	0.01406	GO:0032593	insulin-responsive compartment	2	1	0.04	0.03693	GO:0051920	peroxiredoxin activity	15	2	0.31	0.03648
GO:0051932	synaptic transmission, GABAergic	9	2	0.19	0.01406	GO:0031469	polyhedral organelle	2	1	0.04	0.03693	GO:0030742	GTP-dependent protein binding	2	1	0.04	0.04031
GO:0120251	hydrocarbon biosynthetic process	9	2	0.19	0.01406	GO:0090726	cortical dynamic polarity patch	2	1	0.04	0.03693	GO:0033830	Skp1-protein-hydroxyproline N-acetylgluc...	2	1	0.04	0.04031
GO:0120252	hydrocarbon metabolic process	9	2	0.19	0.01406	GO:0061493	central plaque of mitotic spindle pole b...	2	1	0.04	0.03693	GO:0004587	ornithine-oxo-acid transaminase activity	2	1	0.04	0.04031
GO:0098734	macromolecule depalmitoylation	9	2	0.19	0.01406	GO:0031260	pseudopodium membrane	2	1	0.04	0.03693	GO:0050155	ornithine(lysine) transaminase activity	2	1	0.04	0.04031
GO:0006692	prostanoid metabolic process	9	2	0.19	0.01406	GO:1990819	actin fusion focus	2	1	0.04	0.03693	GO:0015367	oxoglutarate:malate antiporter activity	2	1	0.04	0.04031
GO:0007286	spermatid development	26	3	0.54	0.01623	GO:0120115	Lsm2-8 complex	2	1	0.04	0.03693	GO:0062152	mRNA (cytidine-5-)-methyltransferase act...	2	1	0.04	0.04031
GO:0009612	response to mechanical stimulus	26	3	0.54	0.01623	GO:0030424	axon	241	9	4.49	0.03761	GO:0004336	galactosylceramidase activity	2	1	0.04	0.04031
GO:1990748	cellular detoxification	321	13	6.67	0.01736	GO:0032154	cleavage furrow	40	3	0.75	0.03822	GO:0047066	phospholipid-hydroperoxide glutathione p...	2	1	0.04	0.04031
GO:0097237	cellular response to toxic substance	322	13	6.69	0.01776	GO:0036387	pre-replicative complex	17	2	0.32	0.03919	GO:0003984	acetolactate synthase activity	2	1	0.04	0.04031
GO:0051984	positive regulation of chromosome segreg...	27	3	0.56	0.01798	GO:0032421	stereocilium bundle	17	2	0.32	0.03919	GO:0003976	UDP-N-acetylglucosamine-lysosomal-enzyme...	2	1	0.04	0.04031
GO:0046146	tetrahydrobiopterin metabolic process	27	3	0.56	0.01798	GO:0005628	prospore membrane	17	2	0.32	0.03919	GO:0019118	phenanthrene-epoxide hydrolase activity	2	1	0.04	0.04031
GO:0061136	regulation of proteasomal protein catabo...	100	6	2.08	0.01802	GO:0015935	small ribosomal subunit	69	4	1.29	0.0399	GO:0004746	riboflavin synthase activity	2	1	0.04	0.04031
GO:0032868	response to insulin	49	4	1.02	0.01864	GO:0005681	spliceosomal complex	374	15	6.97	0.04347	GO:0030506	ankyrin binding	2	1	0.04	0.04031
GO:0030490	maturation of SSU-rRNA	74	5	1.54	0.01889	GO:0042763	intracellular immature spore	18	2	0.34	0.04356	GO:0008804	carbamate kinase activity	2	1	0.04	0.04031
GO:0044770	cell cycle phase transition	225	10	4.67	0.01967	GO:0042764	ascospore-type prospore	18	2	0.34	0.04356	GO:0046027	phospholipid:diacylglycerol acyltransfer...	2	1	0.04	0.04031
GO:0051668	localization within membrane	28	3	0.58	0.01984	GO:0080008	Cul4-RING E3 ubiquitin ligase complex	18	2	0.34	0.04356	GO:0010856	adenylate cyclase activator activity	2	1	0.04	0.04031
GO:0071375	cellular response to peptide hormone sti...	50	4	1.04	0.01994	GO:0030660	Golgi-associated vesicle membrane	103	5	1.92	0.04373	GO:0008108	UDP-glucose:hexose-1-phosphate uridylylt...	2	1	0.04	0.04031
GO:1903050	regulation of proteolysis involved in ce...	103	6	2.14	0.02054	GO:1904115	axon cytoplasm	19	2	0.35	0.04809	GO:0071111	cyclic-guanylate-specific phosphodiester...	2	1	0.04	0.04031
GO:0048278	vesicle docking	23	5	0.48	0.02069	GO:0071010	prespliceosome	19	2	0.35	0.04809	GO:0015131	oxaloacetate transmembrane transporter a...	2	1	0.04	0.04031
GO:0048132	female germ-line stem cell asymmetric di...	1	1	0.02	0.02076	GO:0071004	U2-type prespliceosome	19	2	0.35	0.04809	GO:0015139	alpha-ketoglutarate transmembrane transp...	2	1	0.04	0.04031
GO:0048137	spermatocyte division	1	1	0.02	0.02076	GO:0005768	endosome	500	15	9.32	0.04931	GO:0004408	holocytochrome-c synthase activity	16	2	0.33	0.04113
GO:0060290	transdifferentiation	1	1	0.02	0.02076	GO:0070938	contractile ring	20	2	0.37	0.05279	GO:0004751	ribose-5-phosphate isomerase activity	39	3	0.79	0.04468
GO:0071624	positive regulation of granulocyte chemo...	1	1	0.02	0.02076	GO:0033644	host cell membrane	20	2	0.37	0.05279	GO:0061631	ubiquitin conjugating enzyme activity	17	2	0.35	0.046
GO:0086066	atrial cardiac muscle cell to AV node ce...	1	1	0.02	0.02076	GO:0020002	host cell plasma membrane	20	2	0.37	0.05279	GO:0016889	endodeoxyribonuclease activity, producin...	17	2	0.35	0.046
GO:1902917	positive regulation of mating projection...	1	1	0.02	0.02076	GO:0030426	growth cone	20	2	0.37	0.05279	GO:0015116	sulfate transmembrane transporter activi...	42	3	0.86	0.05371
GO:0021855	hypothalamus cell migration	1	1	0.02	0.02076	GO:0045160	myosin I complex	3	1	0.06	0.05488	GO:0051019	mitogen-activated protein kinase binding	3	1	0.06	0.05986
GO:0021856	hypothalamic tangential migration using ...	1	1	0.02	0.02076	GO:0072357	PTW/PP1 phosphatase complex	3	1	0.06	0.05488	GO:0034597	phosphatidylinositol-4,5-bisphosphate 4-...	3	1	0.06	0.05986
GO:0086026	atrial cardiac muscle cell to AV node ce...	1	1	0.02	0.02076	GO:0001400	mating projection base	3	1	0.06	0.05488	GO:0004560	alpha-L-fucosidase activity	3	1	0.06	0.05986
GO:0021886	hypothalamus gonadotrophin-releasing hor...	1	1	0.02	0.02076	GO:0035840	old growing cell tip	3	1	0.06	0.05488	GO:0061798	GTP 3',8'-cyclase activity	3	1	0.06	0.05986
GO:0021888	hypothalamus gonadotrophin-releasing hor...	1	1	0.02	0.02076	GO:0035841	new growing cell tip	3	1	0.06	0.05488	GO:0004581	dolichyl-phosphate beta-glucosyltransfer...	3	1	0.06	0.05986
GO:0086014	atrial cardiac muscle cell action potent...	1	1	0.02	0.02076	GO:0071797	LUBAC complex	3	1	0.06	0.05488	GO:0016793	triphosphoric monoester hydrolase activi...	3	1	0.06	0.05986
GO:0051598	meiotic recombination checkpoint	1	1	0.02	0.02076	GO:1990533	Dom34-Hbs1 complex	3	1	0.06	0.05488	GO:0031489	myosin V binding	3	1	0.06	0.05986
GO:0021828	gonadotrophin-releasing hormone neuronal...	1	1	0.02	0.02076	GO:0044352	pinosome	3	1	0.06	0.05488	GO:0120147	Formylglycine-generating oxidase activit...	3	1	0.06	0.05986
GO:0008611	ether lipid biosynthetic process	1	1	0.02	0.02076	GO:0016461	unconventional myosin complex	3	1	0.06	0.05488	GO:0030158	protein xylosyltransferase activity	3	1	0.06	0.05986
GO:0051580	regulation of neurotransmitter uptake	1	1	0.02	0.02076	GO:0017102	methionyl glutamyl tRNA synthetase compl...	3	1	0.06	0.05488	GO:0015928	fucosidase activity	3	1	0.06	0.05986
GO:0051582	positive regulation of neurotransmitter ...	1	1	0.02	0.02076	GO:0030479	actin cortical patch	47	3	0.88	0.05709	GO:0097257	leukotriene B4 12-hydroxy dehydrogenase ...	3	1	0.06	0.05986
GO:0051583	dopamine uptake involved in synaptic tra...	1	1	0.02	0.02076	GO:0005811	lipid droplet	48	3	0.89	0.06008	GO:0008482	sulfite oxidase activity	3	1	0.06	0.05986
GO:0051584	regulation of dopamine uptake involved i...	1	1	0.02	0.02076	GO:0033176	proton-transporting V-type ATPase comple...	49	3	0.91	0.06315	GO:0008475	procollagen-lysine 5-dioxygenase activit...	3	1	0.06	0.05986
GO:0046586	regulation of calcium-dependent cell-cel...	1	1	0.02	0.02076	GO:0099568	cytoplasmic region	151	6	2.81	0.06398	GO:0002134	UTP binding	3	1	0.06	0.05986
GO:0060753	regulation of mast cell chemotaxis	1	1	0.02	0.02076	GO:0071203	WASH complex	23	2	0.43	0.0678	GO:0002135	CTP binding	3	1	0.06	0.05986
GO:0061643	chemorepulsion of axon	1	1	0.02	0.02076	GO:0030425	dendrite	117	5	2.18	0.06814	GO:0016412	serine O-acyltransferase activity	3	1	0.06	0.05986
GO:0060786	regulation of cell differentiation invol...	1	1	0.02	0.02076	GO:0097447	dendritic tree	117	5	2.18	0.06814	GO:0019828	aspartic-type endopeptidase inhibitor ac...	3	1	0.06	0.05986
GO:0046549	retinal cone cell development	1	1	0.02	0.02076	GO:0030135	coated vesicle	192	7	3.58	0.0689	GO:0035252	UDP-xylosyltransferase activity	3	1	0.06	0.05986
GO:0039534	negative regulation of MDA-5 signaling p...	1	1	0.02	0.02076	GO:0032797	SMN complex	4	1	0.07	0.07249	GO:0019166	trans-2-enoyl-CoA reductase (NADPH) acti...	3	1	0.06	0.05986
GO:0010191	mucilage metabolic process	1	1	0.02	0.02076	GO:0000164	protein phosphatase type 1 complex	4	1	0.07	0.07249	GO:0009001	serine O-acetyltransferase activity	3	1	0.06	0.05986
GO:0010192	mucilage biosynthetic process	1	1	0.02	0.02076	GO:0005850	eukaryotic translation initiation factor...	4	1	0.07	0.07249	GO:0004640	phosphoribosylanthranilate isomerase act...	3	1	0.06	0.05986
GO:0009436	glyoxylate catabolic process	1	1	0.02	0.02076	GO:0060205	cytoplasmic vesicle lumen	4	1	0.07	0.07249	GO:0032557	pyrimidine ribonucleotide binding	3	1	0.06	0.05986
GO:0006309	apoptotic DNA fragmentation	1	1	0.02	0.02076	GO:0016327	apicolateral plasma membrane	4	1	0.07	0.07249	GO:0004648	O-phospho-L-serine:2-oxoglutarate aminot...	3	1	0.06	0.05986
GO:0051081	nuclear envelope disassembly	1	1	0.02	0.02076	GO:0005848	mRNA cleavage stimulating factor complex	4	1	0.07	0.07249	GO:0070815	peptidyl-lysine 5-dioxygenase activity	3	1	0.06	0.05986
GO:0002551	mast cell chemotaxis	1	1	0.02	0.02076	GO:0009925	basal plasma membrane	4	1	0.07	0.07249	GO:0003975	UDP-N-acetylglucosamine-dolichyl-phospha...	3	1	0.06	0.05986
GO:0051078	meiotic nuclear envelope disassembly	1	1	0.02	0.02076	GO:0031526	brush border membrane	4	1	0.07	0.07249	GO:0046969	NAD-dependent histone deacetylase activi...	3	1	0.06	0.05986
GO:0043552	positive regulation of phosphatidylinosi...	1	1	0.02	0.02076	GO:0008290	F-actin capping protein complex	4	1	0.07	0.07249	GO:0008832	dGTPase activity	3	1	0.06	0.05986
GO:2000292	regulation of defecation	1	1	0.02	0.02076	GO:0005682	U5 snRNP	24	2	0.45	0.07307	GO:0036009	protein-glutamine N-methyltransferase ac...	3	1	0.06	0.05986
GO:0014028	notochord formation	1	1	0.02	0.02076	GO:0005849	mRNA cleavage factor complex	25	2	0.47	0.07848	GO:0004410	homocitrate synthase activity	3	1	0.06	0.05986
GO:0045200	establishment of neuroblast polarity	1	1	0.02	0.02076	GO:0030662	coated vesicle membrane	123	5	2.29	0.08051	GO:0043325	phosphatidylinositol-3,4-bisphosphate bi...	3	1	0.06	0.05986
GO:0018125	peptidyl-cysteine methylation	1	1	0.02	0.02076	GO:0044391	ribosomal subunit	161	6	3	0.08144	GO:0030611	arsenate reductase activity	3	1	0.06	0.05986
GO:0097531	mast cell migration	1	1	0.02	0.02076	GO:0022625	cytosolic large ribosomal subunit	26	2	0.48	0.08401	GO:0004161	dimethylallyltranstransferase activity	3	1	0.06	0.05986
GO:0090493	catecholamine uptake	1	1	0.02	0.02076	GO:0005935	cellular bud neck	26	2	0.48	0.08401	GO:0046912	transferase activity, transferring acyl ...	46	3	0.94	0.06698
GO:0090494	dopamine uptake	1	1	0.02	0.02076	GO:0005786	signal recognition particle, endoplasmic...	26	2	0.48	0.08401	GO:0061650	ubiquitin-like protein conjugating enzym...	21	2	0.43	0.06737
GO:0001208	histone H2A-H2B dimer displacement	1	1	0.02	0.02076	GO:0030117	membrane coat	283	9	5.27	0.08438	GO:0016841	ammonia-lyase activity	21	2	0.43	0.06737
GO:0097688	glutamate receptor clustering	1	1	0.02	0.02076	GO:0043230	extracellular organelle	56	3	1.04	0.08656	GO:0004839	ubiquitin activating enzyme activity	4	1	0.08	0.079
GO:0048570	notochord morphogenesis	1	1	0.02	0.02076	GO:0005802	trans-Golgi network	90	4	1.68	0.08764	GO:0043770	demethylmenaquinone methyltransferase ac...	4	1	0.08	0.079
GO:0070634	transepithelial ammonium transport	1	1	0.02	0.02076	GO:0016323	basolateral plasma membrane	27	2	0.5	0.08965	GO:0016997	alpha-sialidase activity	4	1	0.08	0.079
GO:0010767	regulation of transcription from RNA pol...	1	1	0.02	0.02076	GO:0005933	cellular bud	27	2	0.5	0.08965	GO:0102499	SHG alpha-glucan phosphorylase activity	4	1	0.08	0.079
GO:1905708	regulation of cell morphogenesis involve...	1	1	0.02	0.02076	GO:0120111	neuron projection cytoplasm	27	2	0.5	0.08965	GO:0051748	UTP-monosaccharide-1-phosphate uridylylt...	4	1	0.08	0.079
GO:0032225	regulation of synaptic transmission, dop...	1	1	0.02	0.02076	GO:0031983	vesicle lumen	5	1	0.09	0.08978	GO:0008941	nitric oxide dioxygenase activity	4	1	0.08	0.079
GO:0060066	oviduct development	1	1	0.02	0.02076	GO:0097038	perinuclear endoplasmic reticulum	5	1	0.09	0.08978	GO:0008686	3,4-dihydroxy-2-butanone-4-phosphate syn...	4	1	0.08	0.079
GO:1901977	negative regulation of cell cycle checkp...	1	1	0.02	0.02076	GO:0072687	meiotic spindle	5	1	0.09	0.08978	GO:0070037	rRNA (pseudouridine) methyltransferase a...	4	1	0.08	0.079
GO:2000828	regulation of parathyroid hormone secret...	1	1	0.02	0.02076	GO:0033557	Slx1-Slx4 complex	5	1	0.09	0.08978	GO:0070039	rRNA (guanosine-2'-O-)-methyltransferase...	4	1	0.08	0.079
GO:0031382	mating projection formation	1	1	0.02	0.02076	GO:0005640	nuclear outer membrane	5	1	0.09	0.08978	GO:1990814	DNA/DNA annealing activity	4	1	0.08	0.079
GO:0031383	regulation of mating projection assembly	1	1	0.02	0.02076	GO:0032541	cortical endoplasmic reticulum	5	1	0.09	0.08978	GO:0032866	D-xylose:NADP reductase activity	4	1	0.08	0.079
GO:0035898	parathyroid hormone secretion	1	1	0.02	0.02076	GO:0061474	phagolysosome membrane	5	1	0.09	0.08978	GO:0031435	mitogen-activated protein kinase kinase ...	4	1	0.08	0.079
GO:0048621	post-embryonic digestive tract morphogen...	1	1	0.02	0.02076	GO:0005759	mitochondrial matrix	166	6	3.09	0.09107	GO:0080019	fatty-acyl-CoA reductase (alcohol-formin...	4	1	0.08	0.079
GO:0046356	acetyl-CoA catabolic process	1	1	0.02	0.02076	GO:0101031	chaperone complex	28	2	0.52	0.09539	GO:0036221	UTP diphosphatase activity	4	1	0.08	0.079
GO:0035848	oviduct morphogenesis	1	1	0.02	0.02076	GO:0005637	nuclear inner membrane	28	2	0.52	0.09539	GO:0032129	histone deacetylase activity (H3-K9 spec...	4	1	0.08	0.079
GO:1902858	propionyl-CoA metabolic process	1	1	0.02	0.02076	GO:0005684	U2-type spliceosomal complex	59	3	1.1	0.09757	GO:0016708	oxidoreductase activity, acting on paire...	4	1	0.08	0.079
GO:1902859	propionyl-CoA catabolic process	1	1	0.02	0.02076	GO:0030687	preribosome, large subunit precursor	131	5	2.44	0.09872	GO:0004308	exo-alpha-sialidase activity	4	1	0.08	0.079
GO:0051940	regulation of catecholamine uptake invol...	1	1	0.02	0.02076	GO:0031982	vesicle	1365	44	25.44	0.10061	GO:0004615	phosphomannomutase activity	4	1	0.08	0.079
GO:0051944	positive regulation of catecholamine upt...	1	1	0.02	0.02076	GO:0045177	apical part of cell	132	5	2.46	0.10113	GO:0000268	peroxisome targeting sequence binding	4	1	0.08	0.079
GO:0072578	neurotransmitter-gated ion channel clust...	1	1	0.02	0.02076	GO:0000974	Prp19 complex	29	2	0.54	0.10125	GO:0003959	NADPH dehydrogenase activity	4	1	0.08	0.079
GO:0051934	catecholamine uptake involved in synapti...	1	1	0.02	0.02076	GO:0030141	secretory granule	60	3	1.12	0.10135	GO:0003983	UTP:glucose-1-phosphate uridylyltransfer...	4	1	0.08	0.079
GO:0046491	L-methylmalonyl-CoA metabolic process	1	1	0.02	0.02076	GO:0005793	endoplasmic reticulum-Golgi intermediate...	60	3	1.12	0.10135	GO:0016162	cellulose 1,4-beta-cellobiosidase activi...	4	1	0.08	0.079
GO:0021979	hypothalamus cell differentiation	1	1	0.02	0.02076	GO:0005839	proteasome core complex	96	4	1.79	0.10478	GO:0016151	nickel cation binding	4	1	0.08	0.079
GO:0001555	oocyte growth	1	1	0.02	0.02076	GO:0016328	lateral plasma membrane	6	1	0.11	0.10675	GO:0000095	S-adenosyl-L-methionine transmembrane tr...	4	1	0.08	0.079
GO:0046485	ether lipid metabolic process	1	1	0.02	0.02076	GO:0019008	molybdopterin synthase complex	6	1	0.11	0.10675	GO:0102250	linear malto-oligosaccharide phosphoryla...	4	1	0.08	0.079
GO:1903361	protein localization to basolateral plas...	1	1	0.02	0.02076	GO:1990131	Gtr1-Gtr2 GTPase complex	6	1	0.11	0.10675	GO:0005053	peroxisome matrix targeting signal-2 bin...	4	1	0.08	0.079
GO:1903356	positive regulation of distal tip cell m...	1	1	0.02	0.02076	GO:1990753	equatorial cell cortex	6	1	0.11	0.10675	GO:0019103	pyrimidine nucleotide binding	4	1	0.08	0.079
GO:2000002	negative regulation of DNA damage checkp...	1	1	0.02	0.02076	GO:0070062	extracellular exosome	30	2	0.56	0.10719	GO:0102965	alcohol-forming fatty acyl-CoA reductase...	4	1	0.08	0.079
GO:0098728	germline stem cell asymmetric division	1	1	0.02	0.02076	GO:0048500	signal recognition particle	30	2	0.56	0.10719	GO:0102955	S-adenosylmethionine:2-demethylmenaquino...	4	1	0.08	0.079
GO:0031115	negative regulation of microtubule polym...	1	1	0.02	0.02076	GO:0043005	neuron projection	386	11	7.19	0.10918	GO:0102094	S-adenosylmethionine:2-demethylmenaquino...	4	1	0.08	0.079
