# Supplementary material for: Hypothesis: Trans‐splicing Generates Evolutionary Novelty in the Photosynthetic Amoeba Paulinella
Source: J Phycol. 2022 Mar 25;58(3):392–405. doi: 10.1111/jpy.13247 (PMC9311404; doi:10.1111/jpy.13247)
Supplement: Supplementary file 7 — Table S4. List of genes that passed the stringent filtering criteria and were subject to manually inspection. [file JPY-58-392-s003.xlsx]

## Sheet: SuppTable4
Supplementary Table 4. List of genes that passed the stringent filtering criteria and were subject to manually inspection.
Protein ID	Annotation	Type	InterProt	MitoProt	iPSORT	DeepLoc-1.0	TMHMM	NOTE	SL	MitoProt	iPSORT	DeepLoc-1.0	TMHMM	Results	SL-containing transcript ID	SL-containing transcript start position along SL-truncated gene	SL-containing transcript end position along SL-truncated gene	Read coverage at SL-addition site	Reads at SL addition site that encode SL sequence	Windows along the SL-truncated gene with evidence of mis-prediction
g67615.t1	116 kDa U5 small nuclear ribonucleoprotein component-like [Stegodyphus dumicola	2	U5 small nuclear ribonucleoprotein, Translation elongation factor EF-G, a GTPase	NA	NA	Nucleus, Soluble			2 one infront of 1st exon and one at the end					no upstream AUG … No translation	Extracted_nucleotide_sequences__no_read_group___single__contig_26584	204	960	6016	84
g29302.t1	hypothetical protein	1		0.9	Mito	Mitochondrion, Soluble			Removes 5'					no upstream AUG … No translation	Paula-D_R1_001__paired__trimmed__paired__contig_29927; Paula-L_R1_001__paired__trimmed__paired__contig_8748	100	237	3632	2673	11-25
g54155.t1	#N/A	1		NA	NA	Mitochondrion, Membrane			within the first exon	NA	NA	Mitochondrion, Membrane		no upstream AUG … No translation	Extracted_nucleotide_sequences__no_read_group___single__contig_68884	126	237	10405	8742
g82371.t1	#N/A	1	signal peptide , cytoplasmiic domain,	0.09	signal peptide	Extracellular, Soluble	1		within the first exon					no upstream AUG … No translation	Paula-L_R1_001__paired__trimmed__paired__contig_14201	123	306	181224	151312
g22427.t1	Altered inheritance of mitochondria protein 32 [Choanephora cucurbitarum].	2		0.8	NA	Mitochondrion	1		one infront , one towards the end					no upstream AUG … No translation	Extracted_nucleotide_sequences__no_read_group___single__contig_20793	902	1107	4877	31
g70946.t1	Late Golgi vesicles protein [Rhizopus azygosporus]	2				Endoplasmic reticulum, Membrane	3							no upstream AUG … No translation	Extracted_nucleotide_sequences__no_read_group___single__contig_83556	182	378	11764	21
g78302.t1	Poly [ADP-ribose] polymerase 1 [Armadillidium nasatum]	2				Cytoplasm, Soluble								no upstream AUG … No translation	Extracted_nucleotide_sequences__no_read_group___single__contig_92828	642	747	5284	21
g851.t1	hypothetical protein A2741_01725 [Candidatus Zambryskibacteria bacterium RIFCSPHIGHO2_01_FULL_43_27].	2				Endoplasmic reticulum, Membrane	1		infront 3rd exon					no upstream AUG … No translation	Paula-L_R1_001__paired__trimmed__paired__contig_36872	105	220	1587	3
g10114.t1	WD40 repeat-like protein	2	WD40 domain			Nucleus, Soluble								no upstream AUG, everything upstream is lost, Distroy protein	Extracted_nucleotide_sequences__no_read_group___single__contig_68024	172	295	1593	2	1208-1227
g4240.t1	#N/A	2		NA	NA	Plastid, Membrane			2. one infront fo the protein. The second is toward the end					no upstream AUG, everything upstream is lost , Distroy protein	Extracted_nucleotide_sequences__no_read_group___single__contig_86617	645	966	2675	3
g55770.t1	cation-independent mannose-6-phosphate receptor-like [Octopus vulgaris]	2	signal peptide, Mannose 6-phosphate receptor domain			Extracellular, Soluble								no upstream AUG, everything upstream is lost , Distroy protein	Extracted_nucleotide_sequences__no_read_group___single__contig_106771	147	470	779	46
g19409.t1	hypothetical protein GUITHDRAFT_139792 [Guillardia theta CCMP2712].	1	Methyltransferase FkbM domain	NA	NA	Cytoplasm, Soluble			1. in the beginning of protein 2. removes the 5' exon	NA		Extracellular, Soluble		change localization	Paula-L_R1_001__paired__trimmed__paired__contig_19270	148	1254	4562	3292	0-1	4 sites	Gene Evolution
g38872.t1	phosphoadenosine phosphosulfate reductase family protein	1		0.9		Mitochondrion, Soluble			skipped firs exon	0.004	NA	Extracellular, Soluble		change localization	Extracted_nucleotide_sequences__no_read_group___single__contig_117845	125	339	4882	3615
g55279.t1	unnamed protein product (mitochondrion) [Plasmodiophora brassicae].	1		0.99	Mito	Mitochondrion, Soluble			skipped firs exon	0.01	NA	cytoplasm		change localization	Extracted_nucleotide_sequences__no_read_group___single__contig_20646	152	342	2172	1723	2938-2956;3030-3031;3084-3137
g67678.t1	unnamed protein product [Vitrella brassicaformis CCMP3155].	2						crTP						change localization	Extracted_nucleotide_sequences__no_read_group___single__contig_85195	458	643	1084	10	0-67;2638-2729
g70613.t1	probable cysteine--tRNA ligase, mitochondrial [Astyanax mexicanus]	2	Cysteinyl-tRNA synthetase/mycothiol ligase	0.9	Mito	Mitochondrion, Soluble			skipped second exons	NA	NA	Cytoplasm, Soluble		change localization	Extracted_nucleotide_sequences__no_read_group___single__contig_57894	109	1394	3642	13		4 sites	Gene Evolution
g38044.t1	cyclin-like protein [Fragilariopsis cylindrus CCMP1102].	1	signal peptide, NON_CYTOPLASMIC_DOMAIN,	NA	signal peptide	Cytoplasm, Soluble			skipped firs exon					Lost signal peptide	Extracted_nucleotide_sequences__no_read_group___single__contig_62075	139	244	6271	4813		3 sites	Gene Evolution
g19959.t1	ependymin related protein-1 precursor [Ruditapes philippinarum].	2	signal peptide , Ependymin domain	0.2	NA	Extracellular, Soluble						Extracellular, Soluble		Lost signal peptide	Extracted_nucleotide_sequences__no_read_group___single__contig_131115	232	723	22405	3
g23690.t1	PhnD/SsuA/transferrin family substrate-binding protein [Thiohalomonas denitrificans]	2	signal peptide , Tyrosine-protein kinase ephrin type A/B receptor-like , all noncytoplasmic domain	NA	signal peptide	Extracellular, Soluble			infront of 2nd exon			cell membrane		Lost signal peptide	Extracted_nucleotide_sequences__no_read_group___single__contig_62592	375	478	1121	140	2757-2775
g24232.t1	DUF3386 domain-containing protein [Vulcanococcus limneticus].	1	3 Duf domians				1	crTP	removes 2 exons					Removed TM	Extracted_nucleotide_sequences__no_read_group___single__contig_150732	226	711	6998	5413	0-108
g46446.t1	patatin-like phospholipase domain-containing protein 1 isoform X1	1	Patatin-like phospholipase					crTP	skipped first exon					Removed TM	Extracted_nucleotide_sequences__no_read_group___single__contig_103683	145	447	251	139	0-45
g1283.t1	unnamed protein product [Plasmodiophora brassicae].	2	TM at N-terminal					issue with gene annotation						Removed TM	Extracted_nucleotide_sequences__no_read_group___single__contig_79009	1139	1487	645	2	4212-4213;4216-4257
g68316.t1	hypothetical protein DMF18_07355 [Verrucomicrobia bacterium]	2	SnoaL-like polyketide cyclase, Nuclear transport factor 2			Extracellular, Soluble			2 one infront of each domain					Removal of upstream domain	Extracted_nucleotide_sequences__no_read_group___single__contig_139058	210	657	18057	28	0-52
g37305.t1	hypothetical protein PybrP1_000895 [Pythium brassicum].	2				Cell membrane, Membrane			infront of 2n econ					removed cytosolic domain of TM	Extracted_nucleotide_sequences__no_read_group___single__contig_147756	144	359	1777	11
g69766.t1	#N/A	1	NON_CYTOPLASMIC_DOMAIN, TRANSMEMBRANE, Cytoplasmic domain						1. in front of protein 2. skipped first exon					removed NON_CYTOPLASMIC_DOMAIN	Extracted_nucleotide_sequences__no_read_group___single__contig_75465	152	320	41488	34259		3 sites	Gene Evolution
g83225.t1	ATP synthase subunit g, mitochondrial	1	Mitochondrial ATP synthase g subunit	0.6	Mito	Mitochondrion, Membrane	2		in front of 3nd exon	0.2	Mito	Mitochondrion, Membrane	1	Removed one TM	Extracted_nucleotide_sequences__no_read_group___single__contig_31275	148	549	185830	133697	21-45
g40497.t1	Glycylpeptide N-tetradecanoyltransferase (EC 2.3.1.97)	1	TM at N-terminal	0.2		Cytoplasm				0.2		Cytoplasm, Soluble		Removed TM	Extracted_nucleotide_sequences__no_read_group___single__contig_87611	106	642	5623	4224	0-36
g17546.t1	FYVE and coiled-coil domain-containing protein 1-like	1	cytoplasmiic domain, transmembrane, FYVE zink domain	0.2	NA	Nucleus, Soluble			1. removed transmembrane 2. removes FYVE zink domain 3. Distroies protein ORF	NA	cytoplasm, Soluble	cytoplasm	0	Removes TM	Paula-D_R1_001__paired__trimmed__paired__contig_87220	2006	2144	10164	7212	0-16;36-197;223-241;683-701
g19724.t1	#N/A	1	NON_CYTOPLASMIC_DOMAIN, TRANSMEMBRANE, Cytoplasmic domain	NA	NA	Extracellular, Soluble			1. removes the transmembrane and the cytoplasmic domain	NA	Extracellular, Soluble			Removes TM	Extracted_nucleotide_sequences__no_read_group___single__contig_137171	194	384	3898	3214	0-78
g70506.t1	targeting protein for Xklp2 isoform X1 [Gopherus evgoodei]	2		NA	NA	Cytoplasm, Soluble					Cytoplasm, Soluble			unknown upstream sequ, Regulatory seq?	Extracted_nucleotide_sequences__no_read_group___single__contig_3046	125	897	1744	9
g67612.t1	hypothetical protein PUNSTDRAFT_79448 [Punctularia strigosozonata HHB-11173 SS5].	1	Chromatin remodeling protein, contains PhD zinc finger [Chromatin structure and dynamics]	NA	NA	Nucleus, Soluble								unknown upstream sequ, Regulatory seq?	Extracted_nucleotide_sequences__no_read_group___single__contig_50269	101	242	3439	2618	0-12;1717-1735;1756-1757
g79429.t1	mitochondrial import receptor subunit TOM40 homolog 1	1	Translocase of outer mitochondrial membrane 40 (Tom40)	0.9	Mito	Membrane			skipped firs exon			Nucleus, Soluble		unknown upstream sequ, Regulatory seq?	Extracted_nucleotide_sequences__no_read_group___single__contig_121139	151	300	6936	5549	0-67
g842.t1	autotransporter domain-containing protein	1	Amelogenin; Amelogenins play a role in biomineralisation	0.02	NA	Cytoplasm, Soluble			in front of 2nd exon	0.9	Mito	Plastid, Membrane		unknown upstream sequ, Regulatory seq?	Extracted_nucleotide_sequences__no_read_group___single__contig_168	167	372	38451	30997		4 sites	Gene Evolution
g8776.t1	arginine/serine-rich coiled-coil protein 2	1		NA	NA	Golgi apparatus			in front of 2nd exon	NA	NA	Cytoplasm, Soluble		Unknown upstream sequ, Regulatory seq?	Extracted_nucleotide_sequences__no_read_group___single__contig_134028	209	352	2910	2246	0-78	3 sites	Gene Evolution
g47755.t1	heavy metal-associated isoprenylated plant protein 41-like isoform X1 [Pistacia vera]	1	FERREDOXIN-FOLD ANTICODON-BINDING DOMAIN-CONTAINING PROTEIN 1	0.0004	NA	Nucleus, Soluble			within the first exon	0.0004	NA	Nucleus, Soluble		Unknown upstream sequ, Regulatory seq?	Paula-L_R1_001__paired__trimmed__paired__contig_3516	105	1089	3896	3206
g44450.t1	AP-2 complex subunit sigma [Thraustotheca clavata]	1	Clathrin adaptor complex, small subunit	NA	NA	Cytoplasm, Soluble								Unknown upstream sequ, Regulatory seq?	Extracted_nucleotide_sequences__no_read_group___single__contig_72576	106	499	3734	3113
g12135.t1	#N/A	2				Plastid, Soluble			2. one infront of st exon nd one infront of the 4rth exon					Unknown upstream sequ, Regulatory seq?	Extracted_nucleotide_sequences__no_read_group___single__contig_66353	247	367	522	9
g38715.t1	COMM domain-containing protein 7-like [Dendronephthya gigantea].	2	COMM_Domain containing protein 7			Nucleus, Soluble								Unknown upstream sequ, Regulatory seq?	Extracted_nucleotide_sequences__no_read_group___single__contig_42927	270	527	3093	5	0-97
g42585.t1	hypothetical protein Poli38472_010613 [Pythium oligandrum].	2	NUDIX hydrolase YfcD, Isopentenyldiphosphate isomerase	Mito		Plastid, Soluble								Unknown upstream sequ, Regulatory seq?	Paula-D_R1_001__paired__trimmed__paired__contig_84911	116	236	1168	306
g56562.t1	hypothetical protein B7486_58635 [cyanobacterium TDX16]	2	disorder domains	0.7	Mito	Cytoplasm, Soluble?								Unknown upstream sequ, Regulatory seq?	Extracted_nucleotide_sequences__no_read_group___single__contig_135884	132	566	4311	17	0-2
g61641.t1	L-ascorbate peroxidase [Volvox carteri f. nagariensis]	2		NA	NA	Cytoplasm, Soluble								Unknown upstream sequ, Regulatory seq?	Extracted_nucleotide_sequences__no_read_group___single__contig_101456	762	849	6615	32
g80231.t1	2OG-Fe(II) oxygenase [Sulfitobacter pontiacus]	2	signal peptide, TM, 2-OXOGLUTARATE AND IRON-DEPENDENT OXYGENASE DOMAIN-CONTAINING PROTEIN 2	0.45	NA	Mitochondrion, Soluble								Unknown upstream sequ, Regulatory seq?	Extracted_nucleotide_sequences__no_read_group___single__contig_33182	336	819	216	50
g26527.t1	WD repeat-containing protein 6 isoform X2 [Phoenix dactylifera].	2				Cytoplasm, Soluble?			in front of 3nd exon			Nucleus, Soluble		Unknown upstream sequ, Regulatory seq?	Extracted_nucleotide_sequences__no_read_group___single__contig_36563	206	414	234	2	54-75;3409-3425
