# Supplementary material for: Hypothesis: Trans‐splicing Generates Evolutionary Novelty in the Photosynthetic Amoeba Paulinella
Source: J Phycol. 2022 Mar 25;58(3):392–405. doi: 10.1111/jpy.13247 (PMC9311404; doi:10.1111/jpy.13247)
Supplement: Supplementary file 8 — Table S5. Candidate genes for mRNA recycling. [file JPY-58-392-s004.xlsx]

## Sheet: SuppTable5
Supplementary Table 5. Candidate genes for mRNA recycling.
Scaffold ID	Start	End	SL sequence	Gene ID	No. Exons	Info	Note
1081_001102F	74572	74583	Paulinella_SL_ConservedOnly	g36895.t1	29	SL upstream 74bp	Upstream past expressed UTR - Gene 3-prime over extended
1246_001266F	145355	145372	Paulinella_SL	g81866.t1	11	SL upstream 27bp	Part of expressed UTR - Gene 3-prime over extended
1315_001335F	50227	50238	Paulinella_SL_ConservedOnly	g66056.t1	14	SL upstream 63bp	Upstream past expressed UTR
1405_001425F	38942	38962	Paulinella_SL	g3842.t1	3	SL upstream 47bp	Part of expressed UTR
1501_001523F	18533	18552	Paulinella_SL	g43584.t1	1	SL upstream 3bp	Part of expressed UTR
310_000316F	5404	5422	Paulinella_SL	g19609.t1	1	SL upstream 7bp	Part of expressed UTR
